# Supplementary material for: Phenotypic and metabolic plasticity shapes life‐history strategies under combinations of abiotic stresses
Source: Plant Direct. 2019 Jan 10;3(1):e00113. doi: 10.1002/pld3.113 (PMC6508786; doi:10.1002/pld3.113)
Supplement: Supplementary file 6 [file PLD3-3-e00113-s006.xlsx]

## Sheet: Table S1
Supplementary Table S1. Summary of values and significance levels of the traits measured at three developmental stages: 4, 12 and 17 days after anthesis (DAA)
Values are means ± SE (n = 4, 3, and 4 for chlorophyll content, shoot dry weight and chlorophyll fluorescence, respectively). P values were determined by Dunnet’s test.
Growth conditions are as follows: salinity and heat (S&H), drought and heat (D&H), salinity and drought (S&D), salinity, drought and heat (S&D&H).
Chlorophyll content
	4 DAA mean ± SE	P value	12 DAA mean ± SE	P value	17 DAA mean ± SE	P value
Control	36.8 ± 1.5		24.8 ± 2.2		18.6 ± 1.2
S&H	44.6 ± 1.2	0.0055	21.5 ± 1.6	0.6153	4.5 ± 1.2	<.0001
D&H	29.4 ± 1.2	0.0097	4.4 ± 1.5	<.0001	2.6 ± 1	<.0001
S&D	43.1 ± 1.3	0.0282	24.4 ± 2.3	1	6.6 ± 1	<.0003
S&D&H	32.7 ± 2.6	0.2605	20.0 ± 1.8	0.2648	3.2 ± 1	<.0001
Shoot dry weight
	4 DAA mean ± SE	P value	12 DAA mean ± SE	P value	42 DAA mean ± SE	P value
Control	7.9 ± 0.4		9.7 ± 0.6		12.3 ± 1
S&H	4.9 ± 0.2	<.0001	6.3 ± 0.2	<.0001	7.7 ± 0.1	<.0001
D&H	5.6 ± 0.1	<.0001	6.6 ± 0.3	<.0001	7.3 ± 0.6	<.0001
S&D	4.4 ± 0.1	<.0001	4.9 ± 0.1	<.0001	5.8 ± 0.1	<.0001
S&D&H	4 ± 0.1	<.0001	4.2 ± 0.2	<.0001	5.3 ± 0.1	<.0001
Chlorophyll fluorescence (Fv/Fm)
	4 DAA mean ± SE	P value	12 DAA mean ± SE	P value	17 DAA mean ± SE	P value
Control	0.787 ± 0.004		0.769 ± 0.01		0.773 ± 0.008
S&H	0.783 ± 0.004	1	0.758 ± 0.004	0.9942	0.678 ± 0.04	0.19
D&H	0.776 ± 0.005	0.96	0.681 ± 0.03	0.0042	0	<.0001
S&D	0.782 ± 0.009	1	0.761 ± 0.01	1	0.689 ± 0.02	0.29
S&D&H	0.737 ± 0.01	0.02	0.674 ± 0.03	0.0008	0.127 ± 0.07	<.0001

## Sheet: Table S2
Supplementary Table S2. List of differentially expressed genes (DEGs), in at least one stress combination that were used for correlation analyses between physiological traits or metabolites.
Growth conditions are as follows: salinity and heat (S&H), drought and heat (D&H), salinity and drought (S&D), salinity, drought and heat (S&D&H).
Genes related to potosystem II
GeneID	D&S log2FC	D&S FDR	S&H log2FC	S&H FDR	D&H log2FC	D&H FDR	S&D&H log2FC	S&D&H FDR	MapMan bin code	MapMan bin name	MapMan description
BRADI3G22030	0.594137	9.66e-05	0.651275	1.21e-05	0.575895	0.000166249	0.101046	0.580539	1	PS	moderately similar to ( 290) AT5G38660 | Symbols: APE1 | APE1 (ACCLIMATION OF PHOTOSYNTHESIS TO ENVIRONMENT) | chr5:15473285-15475497 REVERSEmoderately similar to ( 322) loc_os08g27010 12008.m06714 protein APE1, putative, expressed no original description
BRADI4G21170	-0.914553	6.3e-06	0.186597	0.427914	-0.926628	4.66e-06	-0.927324	3.29e-06	1.1.1.1	PS.lightreaction.photosystem II.LHC-II	moderately similar to ( 385) AT4G10340 | Symbols: LHCB5 | LHCB5 (LIGHT HARVESTING COMPLEX OF PHOTOSYSTEM II 5); chlorophyll binding | chr4:6408200-6409496 FORWARDweakly similar to ( 190) CB2B_PINSY Chlorophyll a-b binding protein type 2 member 1B, chloroplast precursor (Chlorophyll a-b binding protein type II 1B) (CAB) (LHCP) - Pinus sylvestris (Scots pine)moderately similar to ( 469) loc_os11g13…
BRADI4G37210	-0.849858	0.00513586	0.0581411	0.879842	-1.66471	7.81e-09	-1.82477	1.12e-10	1.1.1.1	PS.lightreaction.photosystem II.LHC-II	moderately similar to ( 443) AT2G34420 | Symbols: LHB1B2, LHCB1.5 | LHB1B2; chlorophyll binding | chr2:14522716-14523513 REVERSEmoderately similar to ( 472) CB21_MAIZE Chlorophyll a-b binding protein 1, chloroplast precursor (LHCII type I CAB-1) (LHCP) - Zea mays (Maize)moderately similar to ( 467) loc_os01g41710 12001.m42672 protein chlorophyll a-b binding protein 2, chloroplast precursor, putat…
BRADI1G42670	-0.558507	0.0170121	-0.302315	0.220875	-1.51007	3.13e-12	-1.47692	5.26e-12	1.1.1.1	PS.lightreaction.photosystem II.LHC-II	moderately similar to ( 321) AT3G54890 | Symbols: LHCA1 | LHCA1; chlorophyll binding | chr3:20339881-20340922 REVERSEweakly similar to ( 125) CB21_SINAL Chlorophyll a-b binding protein 1, chloroplast precursor (LHCII type I CAB-1) (LHCP) - Sinapis alba (White mustard) (Brassica hirta)moderately similar to ( 397) loc_os06g21590 12006.m32064 protein chlorophyll a-b binding protein 6A, chloroplast p…
BRADI3G36760	-0.591611	0.000421195	-0.0257041	0.907429	-0.89714	3.59e-08	-0.672429	3.99e-05	1.1.1.1	PS.lightreaction.photosystem II.LHC-II	moderately similar to ( 370) AT3G47470 | Symbols: LHCA4, CAB4 | LHCA4 (LIGHT-HARVESTING CHLOROPHYLL-PROTEIN COMPLEX I SUBUNIT A4); chlorophyll binding | chr3:17493622-17494773 REVERSEmoderately similar to ( 227) CB12_PETHY Chlorophyll a-b binding protein, chloroplast precursor (LHCI type II CAB) - Petunia hybrida (Petunia)moderately similar to ( 429) loc_os08g33820 12008.m080044 protein chlorophy…
BRADI1G15290	-1.79247	6.85e-12	-0.756618	0.00548329	-2.45955	7.01e-22	-2.25858	5.71e-19	1.1.1.1	PS.lightreaction.photosystem II.LHC-II	moderately similar to ( 430) AT3G27690 | Symbols: LHCB2.4, LHCB2.3, LHCB2 | LHCB2.3; chlorophyll binding | chr3:10256002-10256921 FORWARDmoderately similar to ( 481) CB23_ORYSA Chlorophyll a-b binding protein, chloroplast precursor (LHCII type I CAB) (LHCP) - Oryza sativa (Rice)moderately similar to ( 481) loc_os03g39610 12003.m35304 protein chlorophyll a-b binding protein, chloroplast precursor,…
BRADI4G27480	0.00872651	0.970988	0.0314491	0.893325	-0.350142	0.0692583	-0.634606	0.0003538	1.1.1.1	PS.lightreaction.photosystem II.LHC-II	moderately similar to ( 410) AT1G76570 | Symbols: | chlorophyll A-B binding family protein | chr1:28729132-28730754 FORWARDweakly similar to ( 194) CB25_NICPL Chlorophyll a-b binding protein E, chloroplast precursor (LHCII type I CAB-E) (LHCP) - Nicotiana plumbaginifolia (Leadwort-leaved tobacco)moderately similar to ( 443) loc_os09g12540 12009.m04517 protein chlorophyll a-b binding protein, chlo…
BRADI3G58020	-0.589762	0.000369439	-0.633852	9.09e-05	-0.431913	0.0117808	-1.10475	1.78e-12	1.1.1.1	PS.lightreaction.photosystem II.LHC-II	moderately similar to ( 289) AT1G45474 | Symbols: LHCA5 | LHCA5; pigment binding | chr1:17179353-17180439 FORWARDweakly similar to ( 155) CB12_PETHY Chlorophyll a-b binding protein, chloroplast precursor (LHCI type II CAB) - Petunia hybrida (Petunia)moderately similar to ( 377) loc_os02g52650 12002.m10295 protein chlorophyll a-b binding protein 4, chloroplast precursor, putative, expressedChloroa…
BRADI1G24760	-0.629201	0.0431054	0.370727	0.254748	-1.38225	1.91e-06	-1.46974	2.46e-07	1.1.1.1	PS.lightreaction.photosystem II.LHC-II	moderately similar to ( 436) AT5G54270 | Symbols: LHCB3, LHCB3*1 | LHCB3 (LIGHT-HARVESTING CHLOROPHYLL B-BINDING PROTEIN 3); structural molecule | chr5:22038424-22039383 FORWARDmoderately similar to ( 484) CB23_HORVU Chlorophyll a-b binding protein of LHCII type III, chloroplast precursor (CAB) - Hordeum vulgare (Barley)moderately similar to ( 461) loc_os07g37550 12007.m079717 protein chlorophyll…
BRADI4G31257	-0.107745	0.690917	0.425694	0.0616114	-0.221607	0.387355	-0.332415	0.159609	1.1.1.1	PS.lightreaction.photosystem II.LHC-II	moderately similar to ( 364) AT1G19150 | Symbols: LHCA6, LHCA2*1 | LHCA6; chlorophyll binding | chr1:6612806-6613799 FORWARDmoderately similar to ( 291) CB12_PETHY Chlorophyll a-b binding protein, chloroplast precursor (LHCI type II CAB) - Petunia hybrida (Petunia)moderately similar to ( 417) loc_os09g26810 12009.m05833 protein chlorophyll a-b binding protein, chloroplast precursor, putative, exp…
BRADI2G16270	-0.0405219	0.949001	0.192838	0.739488	-1.36202	0.00743319	-0.603311	0.247554	1.1.1.1	PS.lightreaction.photosystem II.LHC-II	weakly similar to ( 101) AT2G34430 | Symbols: LHB1B1, LHCB1.4 | LHB1B1; chlorophyll binding | chr2:14524818-14525618 FORWARDweakly similar to ( 132) CB21_WHEAT Chlorophyll a-b binding protein, chloroplast precursor (LHCII type I CAB) (LHCP) - Triticum aestivum (Wheat)weakly similar to ( 118) loc_os09g17740 12009.m05032 protein chlorophyll a-b binding protein 1, chloroplast precursor, putative, ex…
BRADI1G12130	-0.115507	0.855796	0.212562	0.719082	-0.651257	0.23545	-2.22075	1.03e-05	1.1.1.1	PS.lightreaction.photosystem II.LHC-II	moderately similar to ( 423) AT2G34420 | Symbols: LHB1B2, LHCB1.5 | LHB1B2; chlorophyll binding | chr2:14522716-14523513 REVERSEmoderately similar to ( 462) CB21_WHEAT Chlorophyll a-b binding protein, chloroplast precursor (LHCII type I CAB) (LHCP) - Triticum aestivum (Wheat)moderately similar to ( 452) loc_os09g17740 12009.m05032 protein chlorophyll a-b binding protein 1, chloroplast precursor, …
BRADI4G30060	-0.520127	0.130527	-0.404115	0.245933	-1.61991	1.64e-07	-1.36062	1.03e-05	1.1.1.1	PS.lightreaction.photosystem II.LHC-II	moderately similar to ( 363) AT3G47470 | Symbols: LHCA4, CAB4 | LHCA4 (LIGHT-HARVESTING CHLOROPHYLL-PROTEIN COMPLEX I SUBUNIT A4); chlorophyll binding | chr3:17493622-17494773 REVERSEmoderately similar to ( 217) CB12_PETHY Chlorophyll a-b binding protein, chloroplast precursor (LHCI type II CAB) - Petunia hybrida (Petunia)moderately similar to ( 384) loc_os08g33820 12008.m080044 protein chlorophy…
BRADI1G23610	-0.083852	0.787814	0.956443	5.8e-05	-0.878111	0.000325234	-0.547499	0.0296724	1.1.1.1	PS.lightreaction.photosystem II.LHC-II	moderately similar to ( 372) AT3G61470 | Symbols: LHCA2 | LHCA2; chlorophyll binding | chr3:22745736-22747032 FORWARDmoderately similar to ( 379) CB12_PETHY Chlorophyll a-b binding protein, chloroplast precursor (LHCI type II CAB) - Petunia hybrida (Petunia)moderately similar to ( 396) loc_os07g38960 12007.m29236 protein chlorophyll a-b binding protein, chloroplast precursor, putative, expressedC…
BRADI3G42620	-3.54371	4.36e-09	-0.968937	0.146209	-5.37183	6.5e-20	-4.2846	3e-13	1.1.1.1	PS.lightreaction.photosystem II.LHC-II	moderately similar to ( 423) AT1G29930 | Symbols: CAB1, AB140, CAB140, LHCB1.3 | CAB1 (CHLOROPHYLL A/B BINDING PROTEIN 1); chlorophyll binding | chr1:10478071-10478874 FORWARDmoderately similar to ( 441) CB24_TOBAC Chlorophyll a-b binding protein 40, chloroplast precursor (LHCII type I CAB-40) (LHCP) - Nicotiana tabacum (Common tobacco)moderately similar to ( 442) loc_os01g52240 12001.m11398 prot…
BRADI3G07190	-0.678105	2.54e-06	-0.110895	0.518067	-0.843719	2.74e-09	-0.914368	5.34e-11	1.1.1.1	PS.lightreaction.photosystem II.LHC-II	moderately similar to ( 357) AT1G61520 | Symbols: LHCA3 | LHCA3; chlorophyll binding | chr1:22700493-22701149 FORWARDweakly similar to ( 146) CB12_PETHY Chlorophyll a-b binding protein, chloroplast precursor (LHCI type II CAB) - Petunia hybrida (Petunia)moderately similar to ( 399) loc_os02g10390 12002.m33354 protein chlorophyll a-b binding protein 8, chloroplast precursor, putative, expressedChl…
BRADI1G24870	-0.361617	0.116956	0.64646	0.00237624	-0.646525	0.00297389	-0.734785	0.000508333	1.1.1.1	PS.lightreaction.photosystem II.LHC-II	moderately similar to ( 447) AT3G08940 | Symbols: LHCB4.2 | LHCB4.2 (light harvesting complex PSII); chlorophyll binding | chr3:2717717-2718665 FORWARDmoderately similar to ( 239) CB29_CHLRE Chlorophyll a-b binding protein CP29 - Chlamydomonas reinhardtiimoderately similar to ( 473) loc_os07g37240 12007.m29225 protein expressed proteinChloroa_b-bind no original description
BRADI2G16290	-0.792915	9.69e-05	-0.42768	0.0430606	-1.94616	4.86e-24	-1.94671	1.61e-24	1.1.1.1	PS.lightreaction.photosystem II.LHC-II	moderately similar to ( 442) AT2G34420 | Symbols: LHB1B2, LHCB1.5 | LHB1B2; chlorophyll binding | chr2:14522716-14523513 REVERSEmoderately similar to ( 476) CB21_WHEAT Chlorophyll a-b binding protein, chloroplast precursor (LHCII type I CAB) (LHCP) - Triticum aestivum (Wheat)moderately similar to ( 462) loc_os01g41710 12001.m42672 protein chlorophyll a-b binding protein 2, chloroplast precursor, …
BRADI5G12150	-0.0530187	0.850213	0.729376	0.000488595	-0.61958	0.00435358	-0.792196	0.000146924	1.1.1.1	PS.lightreaction.photosystem II.LHC-II	moderately similar to ( 343) AT1G15820 | Symbols: LHCB6, CP24 | LHCB6 (LIGHT HARVESTING COMPLEX PSII SUBUNIT 6); chlorophyll binding | chr1:5446685-5447676 REVERSEmoderately similar to ( 327) CB4_SPIOL Chlorophyll a-b binding protein CP24, chloroplast precursor - Spinacia oleracea (Spinach)moderately similar to ( 371) loc_os04g38410 12004.m08831 protein chlorophyll a-b binding protein CP24, chlor…
BRADI3G13970	-0.394609	0.0953782	-0.0331813	0.909202	-1.21053	1.54e-08	-1.6189	6.63e-15	1.1.1.2	PS.lightreaction.photosystem II.PSII polypeptide subunits	very weakly similar to (82.4) AT1G67740 | Symbols: PSBY, YCF32 | PSBY | chr1:25394429-25394998 REVERSEvery weakly similar to (90.9) PSBY_SPIOL Photosystem II core complex proteins psbY, chloroplast precursor (L-arginine-metabolizing enzyme) (L-AME) [Contains: Photosystem II protein psbY-1 (psbY-A1); Photosystem II protein psbY-2 (psbY-A2)] - Spinacia oleracea (Spinach)very weakly similar to (97.8…
BRADI1G58160	-0.580185	0.0038099	0.328815	0.116172	-0.886884	4.73e-06	-0.735222	0.000146924	1.1.1.2	PS.lightreaction.photosystem II.PSII polypeptide subunits	moderately similar to ( 293) AT1G06680 | Symbols: PSBP-1, OEE2, PSII-P | PSBP-1 (PHOTOSYSTEM II SUBUNIT P-1); poly(U) binding | chr1:2048076-2049186 FORWARDmoderately similar to ( 327) PSBP_WHEAT Oxygen-evolving enhancer protein 2, chloroplast precursor (OEE2) (23 kDa subunit of oxygen evolving system of photosystem II) (OEC 23 kDa subunit) (23 kDa thylakoid membrane protein) - Triticum aestivum …
BRADI5G10500	-0.770794	0.0101935	0.280614	0.384782	0.0191201	0.966246	0.126501	0.720406	1.1.1.2	PS.lightreaction.photosystem II.PSII polypeptide subunits	weakly similar to ( 188) AT2G28605 | Symbols: | Encodes a PsbP domain-OEC23 like protein localized in thylakoid (peripheral-lumenal side). | chr2:12254911-12255689 FORWARDweakly similar to ( 119) loc_os04g35530 12004.m08642 protein expressed protein no original description
BRADI3G40190	-0.405557	0.0049668	-1.3973	5.84e-26	-1.49928	2.43e-29	-2.30051	1.05e-68	1.1.1.2	PS.lightreaction.photosystem II.PSII polypeptide subunits	moderately similar to ( 214) AT1G76450 | Symbols: | oxygen-evolving complex-related | chr1:28684618-28686109 FORWARDmoderately similar to ( 259) loc_os08g40160 12008.m07996 protein thylakoid lumen protein, chloroplast precursor, putative, expressed no original description
BRADI1G02550	-0.500811	0.0226309	-0.83579	5.22e-05	-0.788374	0.000190286	-1.37738	6.67e-12	1.1.1.2	PS.lightreaction.photosystem II.PSII polypeptide subunits	weakly similar to ( 181) AT4G28660 | Symbols: PSB28 | PSB28 (PHOTOSYSTEM II REACTION CENTER PSB28 PROTEIN) | chr4:14150008-14150933 FORWARDmoderately similar to ( 216) loc_os01g71190 12001.m13162 protein photosystem II reaction center W protein, putative, expressedpsbW Psb28 no original description
BRADI1G59500	-0.601729	0.000640868	0.33886	0.0635403	-0.0364353	0.881358	0.293508	0.116342	1.1.1.2	PS.lightreaction.photosystem II.PSII polypeptide subunits	weakly similar to ( 169) AT3G01440 | Symbols: | oxygen evolving enhancer 3 (PsbQ) family protein | chr3:168478-169407 FORWARDmoderately similar to ( 270) loc_os07g01480 12007.m04628 protein oxygen evolving enhancer protein 3 containing protein, expressedPsbQ no original description
BRADI3G49410	-0.539539	0.0540521	-1.33331	1.26e-06	-2.11023	7.55e-13	-1.11111	2.93e-05	1.1.1.2	PS.lightreaction.photosystem II.PSII polypeptide subunits	weakly similar to ( 132) loc_os02g42000 12002.m09237 protein expressed protein no original description
BRADI3G17640	-0.495334	0.0146026	-0.357353	0.0835751	-0.607552	0.00235074	-0.769383	6.25e-05	1.1.1.2	PS.lightreaction.photosystem II.PSII polypeptide subunits	very weakly similar to (88.6) PSBR_SPIOL Photosystem II 10 kDa polypeptide, chloroplast precursor - Spinacia oleracea (Spinach)weakly similar to ( 127) loc_os08g10020 12008.m26609 protein photosystem II 10 kDa polypeptide, chloroplast precursor, putative, expressed no original description
BRADI4G04640	-0.803064	2.58e-10	-0.206792	0.134924	-0.422171	0.00128394	-0.352356	0.00676583	1.1.1.2	PS.lightreaction.photosystem II.PSII polypeptide subunits	moderately similar to ( 287) AT4G15510 | Symbols: | photosystem II reaction center PsbP family protein | chr4:8861351-8862529 FORWARDmoderately similar to ( 335) loc_os12g37710 12012.m26772 protein thylakoid lumenal 21.5 kDa protein, chloroplast precursor, putative, expressedPsbP no original description
BRADI3G39830	0.0133178	0.954742	1.36339	1.32e-17	0.60472	0.000420811	0.751709	5.48e-06	1.1.1.2	PS.lightreaction.photosystem II.PSII polypeptide subunits	moderately similar to ( 260) loc_os08g39430 12008.m07924 protein thylakoid lumenal 19 kDa protein, chloroplast precursor, putative, expressed no original description
BRADI1G56580	-0.352482	0.113238	0.38497	0.0748287	-1.04859	1.81e-07	-0.975846	9.59e-07	1.1.1.2	PS.lightreaction.photosystem II.PSII polypeptide subunits	moderately similar to ( 441) AT3G50820 | Symbols: PSBO2, PSBO-2, OEC33 | PSBO2 (PHOTOSYSTEM II SUBUNIT O-2); oxygen evolving/ poly(U) binding | chr3:18891008-18892311 REVERSEmoderately similar to ( 463) PSBO_WHEAT Oxygen-evolving enhancer protein 1, chloroplast precursor (OEE1) (33 kDa subunit of oxygen evolving system of photosystem II) (OEC 33 kDa subunit) (33 kDa thylakoid membrane protein) - …
BRADI1G58280	1.82908	0.0149868	5.23023	2.01e-15	4.50684	2.24e-11	6.02026	2.66e-20	1.1.1.2	PS.lightreaction.photosystem II.PSII polypeptide subunits	weakly similar to ( 120) AT1G79040 | Symbols: PSBR | PSBR (photosystem II subunit R) | chr1:29736085-29736781 FORWARDweakly similar to ( 158) PSBR_HORVU Photosystem II 10 kDa polypeptide, chloroplast precursor - Hordeum vulgare (Barley)weakly similar to ( 152) loc_os07g05360 12007.m66707 protein photosystem II 10 kDa polypeptide, chloroplast precursor, putative, expressedPsbR no original descript…
BRADI2G52730	-0.292305	0.0704894	0.00114679	0.99585	-0.252209	0.129533	-0.8775	1.54e-09	1.1.1.2	PS.lightreaction.photosystem II.PSII polypeptide subunits	moderately similar to ( 282) AT3G56650 | Symbols: | thylakoid lumenal 20 kDa protein | chr3:20984807-20985913 FORWARDmoderately similar to ( 319) loc_os01g59090 12001.m12048 protein expressed protein no original description
BRADI1G77047	-0.324713	0.0215927	-0.307734	0.02768	-0.636734	1.91e-06	-1.18996	1.21e-20	1.1.1.2	PS.lightreaction.photosystem II.PSII polypeptide subunits	moderately similar to ( 231) AT3G55330 | Symbols: PPL1 | PPL1 (PsbP-like protein 1); calcium ion binding | chr3:20514031-20515275 REVERSEmoderately similar to ( 278) loc_os10g32348 12010.m22024 protein psbP family protein, expressedPsbP no original description
BRADI3G46880	0.423315	0.259008	0.546752	0.125681	-0.282593	0.483627	-0.690066	0.0489822	1.1.1.2	PS.lightreaction.photosystem II.PSII polypeptide subunits	weakly similar to ( 172) AT1G14150 | Symbols: | oxygen evolving enhancer 3 (PsbQ) family protein | chr1:4839885-4840632 FORWARDmoderately similar to ( 214) loc_os02g36850 12002.m08772 protein oxygen evolving enhancer protein 3, putative, expressedPsbQ no original description
BRADI5G06936	-0.644356	0.279057	-1.44651	0.010447	-0.768615	0.196785	-1.78903	0.00136191	1.1.1.2	PS.lightreaction.photosystem II.PSII polypeptide subunits	weakly similar to ( 132) ATCG00580 | Symbols: PSBE | PSII cytochrome b559. There have been many speculations about the function of Cyt b559, but the most favored at present is that it plays a protective role by acting as an electron acceptor or electron donor under conditions when electron flow through PSII is not optimized. | chrC:64071-64322 REVERSEweakly similar to ( 134) PSBE_WHEAT Cytochrome…
BRADI5G23866	0.0231244	0.967699	-1.00622	0.0230564	-0.81125	0.0793378	-2.02797	2.09e-06	1.1.1.2	PS.lightreaction.photosystem II.PSII polypeptide subunits	weakly similar to ( 150) ATCG00580 | Symbols: PSBE | PSII cytochrome b559. There have been many speculations about the function of Cyt b559, but the most favored at present is that it plays a protective role by acting as an electron acceptor or electron donor under conditions when electron flow through PSII is not optimized. | chrC:64071-64322 REVERSEweakly similar to ( 152) PSBE_LACSA Cytochrome…
BRADI2G56260	0.131919	0.636568	-0.190435	0.472884	-0.0789446	0.797129	-0.825618	0.000260146	1.1.1.2	PS.lightreaction.photosystem II.PSII polypeptide subunits	moderately similar to ( 234) AT1G44575 | Symbols: NPQ4, PSBS | NPQ4 (NONPHOTOCHEMICAL QUENCHING); chlorophyll binding / xanthophyll binding | chr1:16871768-16872548 FORWARDmoderately similar to ( 245) PSBS_TOBAC Photosystem II 22 kDa protein, chloroplast precursor (CP22) - Nicotiana tabacum (Common tobacco)moderately similar to ( 275) loc_os01g64960 12001.m150788 protein photosystem II 22 kDa pro…
BRADI5G16055	0.43898	0.0492053	1.08727	5.84e-08	0.383357	0.0952518	0.440462	0.0447483	1.1.1.2	PS.lightreaction.photosystem II.PSII polypeptide subunits	weakly similar to ( 108) AT2G01918 | Symbols: | calcium ion binding | chr2:424254-425678 REVERSEweakly similar to ( 170) loc_os04g44200 12004.m09378 protein oxygen-evolving enhancer protein 3, chloroplast precursor, putativePsbQ no original description
BRADI5G16050	1.5981	9.18e-05	0.434491	0.367238	-0.100779	0.867189	0.259747	0.611485	1.1.1.2	PS.lightreaction.photosystem II.PSII polypeptide subunits	weakly similar to ( 176) loc_os04g44190 12004.m78971 protein expressed proteinPsbQ no original description
BRADI1G39215	0.0231244	0.967699	-1.00622	0.0230564	-0.81125	0.0793378	-2.02797	2.09e-06	1.1.1.2	PS.lightreaction.photosystem II.PSII polypeptide subunits	weakly similar to ( 150) ATCG00580 | Symbols: PSBE | PSII cytochrome b559. There have been many speculations about the function of Cyt b559, but the most favored at present is that it plays a protective role by acting as an electron acceptor or electron donor under conditions when electron flow through PSII is not optimized. | chrC:64071-64322 REVERSEweakly similar to ( 152) PSBE_LACSA Cytochrome…
BRADI1G08720	0.517037	0.00287352	0.420134	0.0158915	0.195919	0.321106	-0.411056	0.020148	1.1.1.2	PS.lightreaction.photosystem II.PSII polypeptide subunits	weakly similar to ( 147) AT1G05385 | Symbols: | photosystem II 11 kDa protein-related | chr1:1582747-1583648 REVERSEweakly similar to ( 190) loc_os03g53640 12003.m10335 protein expressed protein no original description
BRADI1G78076	-1.1001	8.57e-05	-1.74564	7.88e-11	-1.6976	4.48e-10	-2.51671	1.78e-21	1.1.1.2	PS.lightreaction.photosystem II.PSII polypeptide subunits	highly similar to ( 645) ATCG00270 | Symbols: PSBD | PSII D2 protein | chrC:32711-33772 FORWARDhighly similar to ( 659) PSBD_SECCE Photosystem II D2 protein (Photosystem Q(A) protein) (PSII D2 protein) - Secale cereale (Rye)highly similar to ( 653) loc_osp1g00170 11562.m00006 protein photosystem II protein D2psbD Photo_RC psbA no original description
BRADI3G03945	-0.0203726	0.97234	-1.0678	0.0209422	-0.858578	0.0753841	-2.14246	1.79e-06	1.1.1.2	PS.lightreaction.photosystem II.PSII polypeptide subunits	weakly similar to ( 149) ATCG00580 | Symbols: PSBE | PSII cytochrome b559. There have been many speculations about the function of Cyt b559, but the most favored at present is that it plays a protective role by acting as an electron acceptor or electron donor under conditions when electron flow through PSII is not optimized. | chrC:64071-64322 REVERSEweakly similar to ( 150) PSBE_LACSA Cytochrome…
BRADI1G05759	0.190595	0.751793	-0.805056	0.120447	-0.620782	0.257177	-2.11444	1.85e-05	1.1.1.2	PS.lightreaction.photosystem II.PSII polypeptide subunits	weakly similar to ( 107) ATCG00580 | Symbols: PSBE | PSII cytochrome b559. There have been many speculations about the function of Cyt b559, but the most favored at present is that it plays a protective role by acting as an electron acceptor or electron donor under conditions when electron flow through PSII is not optimized. | chrC:64071-64322 REVERSEweakly similar to ( 107) PSBE_LACSA Cytochrome…
BRADI1G56030	-1.18605	2.73e-05	-1.7306	2.09e-10	-1.70757	6.19e-10	-2.49085	1.57e-20	1.1.1.2	PS.lightreaction.photosystem II.PSII polypeptide subunits	highly similar to ( 612) ATCG00270 | Symbols: PSBD | PSII D2 protein | chrC:32711-33772 FORWARDhighly similar to ( 623) PSBD_SECCE Photosystem II D2 protein (Photosystem Q(A) protein) (PSII D2 protein) - Secale cereale (Rye)highly similar to ( 618) loc_osp1g00170 11562.m00006 protein photosystem II protein D2psbD Photo_RC psbA psbC no original description
BRADI3G18420	0.104756	0.915631	-0.795506	0.332695	-0.46163	0.614989	-1.61836	0.0332872	1.1.1.2	PS.lightreaction.photosystem II.PSII polypeptide subunits	moderately similar to ( 328) ATCG00020 | Symbols: PSBA | Encodes chlorophyll binding protein D1, a part of the photosystem II reaction center core | chrC:383-1444 REVERSEmoderately similar to ( 334) PSBA_HORVU Photosystem Q(B) protein (32 kDa thylakoid membrane protein) (Photosystem II protein D1) - Hordeum vulgare (Barley)moderately similar to ( 332) loc_os10g21200 12010.m05138 protein photosyst…
BRADI1G25430	-0.489674	0.122142	0.476843	0.126058	-2.2553	5.18e-16	-1.83817	3.66e-11	1.1.1.2	PS.lightreaction.photosystem II.PSII polypeptide subunits	weakly similar to ( 183) AT4G21280 | Symbols: PSBQ, PSBQA, PSBQ-1 | oxygen-evolving enhancer protein 3, chloroplast, putative (PSBQ1) (PSBQ) | chr4:11334446-11335587 FORWARDweakly similar to ( 197) PSBQ1_MAIZE Oxygen-evolving enhancer protein 3-1, chloroplast precursor (OEE3) (16 kDa subunit of oxygen evolving system of photosystem II) (OEC 16 kDa subunit) - Zea mays (Maize)moderately similar to …
BRADI1G63300	1.65372	1.85e-20	2.25612	1.27e-38	1.14899	2.33e-10	0.724815	8.78e-05	1.1.1.2	PS.lightreaction.photosystem II.PSII polypeptide subunits	weakly similar to ( 144) AT1G03600 | Symbols: | photosystem II family protein | chr1:898916-899440 FORWARDweakly similar to ( 166) loc_os03g21560 12003.m07560 protein photosystem II 11 kD protein, putative, expressed no original description
BRADI3G27345	0.0833862	0.888673	-0.96463	0.0420327	-0.86329	0.0784989	-2.04225	8.03e-06	1.1.1.2	PS.lightreaction.photosystem II.PSII polypeptide subunits	weakly similar to ( 149) ATCG00580 | Symbols: PSBE | PSII cytochrome b559. There have been many speculations about the function of Cyt b559, but the most favored at present is that it plays a protective role by acting as an electron acceptor or electron donor under conditions when electron flow through PSII is not optimized. | chrC:64071-64322 REVERSEweakly similar to ( 151) PSBE_LACSA Cytochrome…
BRADI1G66296	0.24493	0.196613	-0.213303	0.260523	-1.24385	4.04e-14	-0.483945	0.00528525	1.1.1.2	PS.lightreaction.photosystem II.PSII polypeptide subunits	moderately similar to ( 228) AT2G39470 | Symbols: PPL2 | PPL2 (PsbP-like protein 2); calcium ion binding | chr2:16476335-16477402 FORWARDmoderately similar to ( 324) loc_os03g17174 12003.m101683 protein calcium ion binding protein, putative, expressedPsbP no original description
BRADI3G02420	0.871859	2.11e-05	0.647601	0.00170351	0.572077	0.00748232	-0.335559	0.133368	1.1.1.2	PS.lightreaction.photosystem II.PSII polypeptide subunits	very weakly similar to ( 100) AT5G51545 | Symbols: LPA2 | LPA2 (low psii accumulation2) | chr5:20936434-20937243 FORWARDweakly similar to ( 146) loc_os02g03250 12002.m05675 protein expressed protein no original description
BRADI4G07440	-0.636486	0.00114365	-0.794905	2.63e-05	-0.824076	1.75e-05	-0.916412	1.03e-06	1.1.1.2	PS.lightreaction.photosystem II.PSII polypeptide subunits	weakly similar to ( 117) AT5G02120 | Symbols: OHP | OHP (ONE HELIX PROTEIN) | chr5:419144-419633 FORWARDweakly similar to ( 132) loc_os05g22730 12005.m06569 protein expressed protein no original description
BRADI1G78082	-1.44537	9.1e-06	-1.52732	1.76e-06	-1.71106	1.08e-07	-2.43068	6.9e-15	1.1.1.2	PS.lightreaction.photosystem II.PSII polypeptide subunits	highly similar to ( 691) ATCG00280 | Symbols: PSBC | chloroplast gene encoding a CP43 subunit of the photosystem II reaction center. promoter contains a blue-light responsive element. | chrC:33720-35141 FORWARDhighly similar to ( 706) PSBC_HORVU Photosystem II 44 kDa reaction center protein (P6 protein) (CP43) - Hordeum vulgare (Barley)highly similar to ( 702) loc_osp1g00180 11562.m00007 protein …
BRADI2G43680	-0.209308	0.148713	-0.437961	0.000896563	-0.117715	0.458793	-0.806193	2.03e-10	1.1.1.2	PS.lightreaction.photosystem II.PSII polypeptide subunits	moderately similar to ( 309) AT5G11450 | Symbols: | oxygen-evolving complex-related | chr5:3654475-3656357 FORWARDmoderately similar to ( 364) loc_os01g43070 12001.m42679 protein expressed protein no original description
Genes involved in chloroplast degradation (Kusaba et al. Photosynthsis Research 2013, 117:221–234)
GeneID	D&S log2FC	D&S FDR	S&H log2FC	S&H FDR	D&H log2FC	D&H FDR	S&D&H log2FC	S&D&H FDR	MapMan bin code	MapMan bin name	MapMan description
Chlorophyll b reductase
BRADI2G07550	-0.122169	0.719908	-1.31163	6.21e-07	-1.03791	0.00013719	-0.866142	0.00146146	26.22	misc.short chain dehydrogenase/reductase (SDR)	highly similar to ( 654) AT4G13250 | Symbols: NYC1 | short-chain dehydrogenase/reductase (SDR) family protein | chr4:7684417-7686691 REVERSEhighly similar to ( 905) loc_os01g12710 12001.m07884 protein oxidoreductase, putative, expressed DltE FabG fabG COG4221 PRK12429 fabG PRK07856 fabG PRK12829 PRK12826 fabG PRK07109 PRK08263 PRK08936 PRK07326 fabG PRK09242 fabG PRK06484 PRK06139 PRK07067 fabG P…
BRADI1G13416	0.846393	0.00374968	0.727592	0.0124274	1.5053	6.7e-08	0.832612	0.00388625	26.22	misc.short chain dehydrogenase/reductase (SDR)	moderately similar to ( 468) AT5G04900 | Symbols: NOL | short-chain dehydrogenase/reductase (SDR) family protein | chr5:1434826-1437194 FORWARDvery weakly similar to (82.8) SDR1_PICAB Short-chain type dehydrogenase/reductase (EC 1.-.-.-) - Picea abies (Norway spruce) (Picea excelsa)highly similar to ( 553) loc_os03g45194 12003.m09550 protein short-chain dehydrogenase/reductase SDR, putative, expr…
Chlorophyllase
BRADI3G26967	0.000407397	0.998675	-0.640819	2.85e-07	-0.425677	0.00113582	-0.99357	3.67e-16	19.99	tetrapyrrole synthesis.unspecified	moderately similar to ( 298) AT5G43860 | Symbols: ATCLH2, CLH2 | ATCLH2; chlorophyllase | chr5:17630492-17632184 FORWARDweakly similar to ( 194) CLH1_CITSI Chlorophyllase-1, chloroplast precursor (EC 3.1.1.14) (Chlorophyll-chlorophyllido hydrolase 1) (Chlase 1) - Citrus sinensis (Sweet orange)moderately similar to ( 406) loc_os10g28370 12010.m05717 protein chlorophyllase-2, chloroplast precursor,…
Pheophorbide a oxygenase (PaO)
BRADI1G04810	-0.450857	0.000706074	-0.3311	0.0138132	-0.300444	0.0312385	-0.512374	7.93e-05	26.3	misc. other Ferredoxins and Rieske domain	moderately similar to ( 484) AT4G25650 | Symbols: ACD1-LIKE | ACD1-LIKE (ACD1-LIKE); 2 iron, 2 sulfur cluster binding / electron carrier/ oxidoreductase | chr4:13081021-13083153 REVERSEhighly similar to ( 662) loc_os03g59110 12003.m10812 protein pheophorbide a oxygenase, chloroplast precursor, putative, expressedRieske_RO_Alpha_PaO HcaE PaO Rieske_RO_Alpha_N Rieske_RO_Alpha_Tic55 no original desc…
BRADI3G53860	0.453635	0.112444	0.146859	0.64754	0.920071	0.000545685	0.531697	0.055032	29.3.3	protein.targeting.chloroplast	highly similar to ( 647) AT2G24820 | Symbols: TIC55 | TIC55 (TRANSLOCON AT THE INNER ENVELOPE MEMBRANE OF CHLOROPLASTS 55); 2 iron, 2 sulfur cluster binding / electron carrier/ oxidoreductase | chr2:10575038-10576829 FORWARDweakly similar to ( 128) CAO_CHLRE Chlorophyllide a oxygenase, chloroplast precursor (EC 1.13.12.14) (Chlorophyll a oxygenase) (Chlorophyll b synthase) - Chlamydomonas reinhar…
BRADI1G75270	1.6335	8.02e-05	0.660637	0.138417	2.0173	7.5e-07	1.25921	0.00256105	31.5.1	cell.cell death.plants	highly similar to ( 716) AT3G44880 | Symbols: ACD1, LLS1, PAO | ACD1 (ACCELERATED CELL DEATH 1); iron-sulfur cluster binding / pheophorbide a oxygenase | chr3:16383858-16386204 FORWARDvery weakly similar to (84.7) CAO_CHLRE Chlorophyllide a oxygenase, chloroplast precursor (EC 1.13.12.14) (Chlorophyll a oxygenase) (Chlorophyll b synthase) - Chlamydomonas reinhardtiihighly similar to ( 846) loc_os…
RCC reductase
BRADI2G51586	2.09628	0.000252625	1.03882	0.0852647	2.17386	0.000144583	1.11665	0.0639698	20.1	stress.biotic	moderately similar to ( 221) AT4G37000 | Symbols: ACD2, ATRCCR | ACD2 (ACCELERATED CELL DEATH 2); red chlorophyll catabolite reductase | chr4:17442627-17443762 FORWARDmoderately similar to ( 328) RCCR_HORVU Red chlorophyll catabolite reductase (EC 1.-.-.-) (RCC reductase) (HvRCCR) (Fragment) - Hordeum vulgare (Barley)moderately similar to ( 399) loc_os10g25030 12010.m05454 protein red chlorophyll…
Stay green (SGR)
BRADI4G36060	3.17792	6.46e-10	1.00623	0.0714962	2.89021	2.07e-08	2.55244	6.41e-07	35.2	not assigned.unknown	moderately similar to ( 297) AT4G22920 | Symbols: ATNYE1, NYE1 | NYE1 (NON-YELLOWING 1) | chr4:12016776-12017969 REVERSEmoderately similar to ( 363) loc_os09g36200 12009.m06569 protein senescence-inducible chloroplast stay-green protein 1, putative, expressed no original description
Chlorophyllide a oxygenase
BRADI2G61500	-1.11408	3.03e-15	0.0793963	0.656821	-0.517804	0.000460754	-0.284295	0.0660773	29.3.3	protein.targeting.chloroplast	highly similar to ( 753) AT1G44446 | Symbols: CH1, ATCAO, CAO | CH1 (CHLORINA 1); chlorophyllide a oxygenase | chr1:16849132-16851152 REVERSEhighly similar to ( 956) CAO_ORYSA Chlorophyllide a oxygenase, chloroplast precursor (EC 1.13.12.14) (Chlorophyll a oxygenase) (Chlorophyll b synthase) - Oryza sativa (Rice)highly similar to ( 956) loc_os10g41780 12010.m21805 protein chlorophyllide a oxygena…
THF1/NYC4 (thylakoid formation1)
BRADI1G24860	0.271024	0.177991	0.469056	0.0114352	0.542043	0.00378043	0.21813	0.284	29.3	protein.targeting	moderately similar to ( 330) AT2G20890 | Symbols: PSB29, THF1 | PSB29 | chr2:8987783-8989185 FORWARDmoderately similar to ( 395) THF1_ORYSA Protein THYLAKOID FORMATION1, chloroplast precursor - Oryza sativa (Rice)moderately similar to ( 395) loc_os07g37250 12007.m07975 protein chloroplast-localized Ptr ToxA-binding protein1, putative, expressed no original description
Genes involved in carotenoid metabolism
GeneID	D&S log2FC	D&S FDR	S&H log2FC	S&H FDR	D&H log2FC	D&H FDR	S&D&H log2FC	S&D&H FDR	MapMan bin code	MapMan bin name	MapMan description
BRADI1G67480	-0.351458	0.0026669	-0.576295	2.84e-07	-0.601356	1.03e-07	-0.605315	4.77e-08	16.1.4	secondary metabolism.isoprenoids.carotenoids	highly similar to ( 799) AT1G06820 | Symbols: CRTISO, CCR2 | CRTISO (CAROTENOID ISOMERASE); carotenoid isomerase | chr1:2093145-2096220 REVERSEhighly similar to ( 850) CRTSO_DAUCA Carotenoid isomerase, chloroplast precursor (EC 5.-.-.-) (CrtISO) - Daucus carota (Carrot)highly similar to ( 907) loc_os11g36440 12011.m07496 protein carotenoid isomerase, chloroplast precursor, putative, expressed COG…
BRADI4G16010	-0.699899	0.000188776	-0.75104	4.3e-05	-1.21904	1.7e-11	-1.0754	2.12e-09	16.1.4	secondary metabolism.isoprenoids.carotenoids	highly similar to ( 801) AT1G06820 | Symbols: CRTISO, CCR2 | CRTISO (CAROTENOID ISOMERASE); carotenoid isomerase | chr1:2093145-2096220 REVERSEhighly similar to ( 844) CRTSO_DAUCA Carotenoid isomerase, chloroplast precursor (EC 5.-.-.-) (CrtISO) - Daucus carota (Carrot)highly similar to ( 899) loc_os11g36440 12011.m07496 protein carotenoid isomerase, chloroplast precursor, putative, expressed COG…
BRADI1G02150	-0.861723	1.15e-05	0.150066	0.517827	-0.413059	0.0507929	-0.466777	0.0222536	16.1.4	secondary metabolism.isoprenoids.carotenoids	highly similar to ( 838) AT1G57770 | Symbols: | amine oxidase family | chr1:21395254-21398135 FORWARDweakly similar to ( 199) CRTSO_DAUCA Carotenoid isomerase, chloroplast precursor (EC 5.-.-.-) (CrtISO) - Daucus carota (Carrot)highly similar to ( 944) loc_os03g62510 12003.m101560 protein carotenoid isomerase 1, chloroplast precursor, putative, expressed COG1233 no original description
BRADI1G20780	1.68571	3.81e-05	3.6869	1.94e-22	1.95424	1.23e-06	2.78	4.67e-13	16.1.4	secondary metabolism.isoprenoids.carotenoids	moderately similar to ( 393) AT3G09580 | Symbols: | amine oxidase family protein | chr3:2942614-2944047 REVERSEhighly similar to ( 624) loc_os07g43370 12007.m08565 protein oxidoreductase, putative, expressedAmino_oxidase COG1233 HemY no original description
BRADI4G00950	-0.264075	0.206517	-0.59411	0.00183931	-0.780977	3.96e-05	-0.6848	0.000264147	16.1.4	secondary metabolism.isoprenoids.carotenoids	highly similar to ( 650) AT5G49555 | Symbols: | amine oxidase-related | chr5:20107411-20110602 REVERSEhighly similar to ( 858) loc_os12g43590 12012.m08133 protein FAD binding protein, putative, expressed COG1233 no original description
BRADI4G37520	0.961385	4.02e-06	-0.215043	0.388965	-0.492782	0.034445	-0.417099	0.0705882	16.1.4.1	secondary metabolism.isoprenoids.carotenoids.phytoene synthase	moderately similar to ( 436) AT5G17230 | Symbols: | phytoene synthase (PSY) / geranylgeranyl-diphosphate geranylgeranyl transferase | chr5:5659839-5662087 REVERSEmoderately similar to ( 433) PSY_CAPAN Phytoene synthase, chloroplast precursor (EC 2.5.1.-) - Capsicum annuum (Bell pepper)moderately similar to ( 489) loc_os09g38320 12009.m06773 protein phytoene synthase, chloroplast precursor, putati…
BRADI4G01100	-0.953559	2.36e-08	-1.99514	2.93e-34	-1.58021	1.62e-21	-2.43027	1.18e-50	16.1.4.1	secondary metabolism.isoprenoids.carotenoids.phytoene synthase	moderately similar to ( 499) AT5G17230 | Symbols: | phytoene synthase (PSY) / geranylgeranyl-diphosphate geranylgeranyl transferase | chr5:5659839-5662087 REVERSEhighly similar to ( 512) PSY_DAUCA Phytoene synthase, chloroplast precursor (EC 2.5.1.-) - Daucus carota (Carrot)highly similar to ( 578) loc_os12g43130 12012.m26789 protein phytoene synthase, chloroplast precursor, putative, expressed S…
BRADI1G72400	-0.240623	0.0583997	-0.224761	0.0745483	-0.361506	0.00319683	-0.536296	4.21e-06	16.1.4.2	secondary metabolism.isoprenoids.carotenoids.phytoene dehydrogenase	highly similar to ( 920) AT4G14210 | Symbols: PDS3, PDS, PDE226 | PDS3 (PHYTOENE DESATURASE 3); phytoene dehydrogenase | chr4:8190426-8194769 REVERSEnearly identical (1066) CRTI_ORYSA Phytoene dehydrogenase, chloroplast precursor (EC 1.14.99.-) (Phytoene desaturase) - Oryza sativa (Rice)nearly identical (1066) loc_os03g08570 12003.m06365 protein phytoene dehydrogenase, chloroplast precursor, puta…
BRADI5G18240	0.497617	0.0251216	1.31688	1.94e-11	1.08038	8.69e-08	1.12271	1.2e-08	16.1.4.2	secondary metabolism.isoprenoids.carotenoids.phytoene dehydrogenase	moderately similar to ( 327) loc_os04g47290 12004.m35413 protein expressed proteinCOG3349 no original description
BRADI2G41890	-0.156404	0.600777	0.538419	0.0340272	-0.498807	0.059092	-0.158799	0.590808	16.1.4.4	secondary metabolism.isoprenoids.carotenoids.lycopene epsilon cyclase	highly similar to ( 685) AT5G57030 | Symbols: LUT2 | LUT2 (LUTEIN DEFICIENT 2); lycopene epsilon cyclase | chr5:23077398-23079818 FORWARDmoderately similar to ( 274) LCYB_TOBAC Lycopene beta cyclase, chloroplast precursor (EC 1.14.-.-) - Nicotiana tabacum (Common tobacco)highly similar to ( 893) loc_os01g39960 12001.m10269 protein lycopene epsilon cyclase, chloroplast precursor, putative, express…
BRADI3G06597	-0.722677	0.000222598	-0.116262	0.619902	-0.293018	0.176146	-0.942672	6.47e-07	16.1.4.5	secondary metabolism.isoprenoids.carotenoids.lycopene beta cyclase	highly similar to ( 714) AT3G10230 | Symbols: LYC | LYC (LYCOPENE CYCLASE); lycopene beta cyclase | chr3:3164340-3165449 REVERSEhighly similar to ( 708) LCYB_CAPAN Lycopene beta cyclase, chloroplast precursor (EC 1.14.-.-) - Capsicum annuum (Bell pepper)highly similar to ( 791) loc_os02g09750 12002.m06272 protein lycopene beta cyclase, chloroplast precursor, putative, expressedLycopene_cycl FixC …
BRADI1G76870	0.855581	0.00464922	0.642057	0.0361507	-1.17371	0.00011277	-0.350536	0.293794	16.1.4.6	secondary metabolism.isoprenoids.carotenoids.carotenoid beta ring hydroxylase	moderately similar to ( 291) AT4G25700 | Symbols: BETA-OHASE 1, B1, chy1 | BETA-OHASE 1 (BETA-HYDROXYLASE 1); carotene beta-ring hydroxylase | chr4:13094965-13095866 REVERSEmoderately similar to ( 311) loc_os03g03370 12003.m34991 protein beta-carotene hydroxylase, putative, expressed no original description
BRADI5G19130	-0.352021	0.127381	-1.33462	4.54e-11	-1.08858	1.62e-07	-2.56702	1.74e-38	16.1.4.6	secondary metabolism.isoprenoids.carotenoids.carotenoid beta ring hydroxylase	moderately similar to ( 362) AT4G25700 | Symbols: BETA-OHASE 1, B1, chy1 | BETA-OHASE 1 (BETA-HYDROXYLASE 1); carotene beta-ring hydroxylase | chr4:13094965-13095866 REVERSEmoderately similar to ( 377) loc_os03g03370 12003.m34991 protein beta-carotene hydroxylase, putative, expressed no original description
BRADI2G48230	-0.655028	0.000272744	0.451559	0.0115934	0.548887	0.00213455	0.215458	0.270058	16.1.4.21	secondary metabolism.isoprenoids.carotenoids.violaxanthin de-epoxidase	highly similar to ( 661) AT2G21860 | Symbols: | violaxanthin de-epoxidase-related | chr2:9318333-9319990 REVERSEhighly similar to ( 851) loc_os01g51860 12001.m42522 protein violaxanthin de-epoxidase family protein, expressed no original description
BRADI5G07390	-0.665269	0.000304806	-0.65365	0.000312334	-0.804721	9.53e-06	-0.865046	1.2e-06	16.1.4.21	secondary metabolism.isoprenoids.carotenoids.violaxanthin de-epoxidase	highly similar to ( 560) AT1G08550 | Symbols: NPQ1, AVDE1 | NPQ1 (NON-PHOTOCHEMICAL QUENCHING 1); violaxanthin de-epoxidase | chr1:2707462-2709387 FORWARDhighly similar to ( 671) loc_os04g31040 12004.m35285 protein violaxanthin de-epoxidase, putative, expressedVDE no original description
Carotenoid synthesis (Meier et al. BMC Systems Biology 2011, 5:77)
BRADI3G55450	-1.17181	2.4e-08	-0.929955	8.88e-06	-0.337931	0.155088	-1.2789	4.78e-10	26.1	misc.cytochrome P450	highly similar to ( 786) AT1G31800 | Symbols: CYP97A3, LUT5 | CYP97A3 (CYTOCHROME P450-TYPE MONOOXYGENASE 97A3); carotene beta-ring hydroxylase/ oxygen binding | chr1:11396440-11399470 FORWARDmoderately similar to ( 454) C97B2_SOYBN Cytochrome P450 97B2 (EC 1.14.-.-) - Glycine max (Soybean)highly similar to ( 979) loc_os02g57290 12002.m33947 protein cytochrome P450 97B3, putative, expressed p450 …
BRADI3G32690	-0.444553	0.00556501	-0.0936126	0.619744	-0.394426	0.0158448	-0.599649	9.98e-05	26.1	misc.cytochrome P450	highly similar to ( 752) AT3G53130 | Symbols: LUT1, CYP97C1 | LUT1 (LUTEIN DEFICIENT 1); epsilon hydroxylase/ oxygen binding | chr3:19692812-19695278 FORWARDmoderately similar to ( 412) C97B2_SOYBN Cytochrome P450 97B2 (EC 1.14.-.-) - Glycine max (Soybean)highly similar to ( 882) loc_os10g39930 12010.m065331 protein cytochrome P450 97B2, putative, expressed p450 CypX no original description
BRADI5G11750	-0.955028	1.44e-08	-0.737787	1.16e-05	-0.828163	1.06e-06	-1.22777	5.66e-14	17.1.1.1.1	hormone metabolism.abscisic acid.synthesis-degradation.synthesis.zeaxanthin epoxidase	highly similar to ( 825) AT5G67030 | Symbols: ABA1, LOS6, NPQ2, ATABA1, ZEP, IBS3, ATZEP | ABA1 (ABA DEFICIENT 1); zeaxanthin epoxidase | chr5:26754026-26757090 REVERSEhighly similar to ( 867) ABA2_NICPL Zeaxanthin epoxidase, chloroplast precursor (EC 1.14.13.90) - Nicotiana plumbaginifolia (Leadwort-leaved tobacco)nearly identical (1074) loc_os04g37619 12004.m35575 protein zeaxanthin epoxidase, …
BRADI2G01990	2.37908	2.43e-17	2.04891	2.06e-13	0.942593	0.00185064	1.24767	1.56e-05	35.2	not assigned.unknown	weakly similar to ( 192) AT1G67080 | Symbols: ABA4 | ABA4 (abscisic acid (ABA)-deficient 4); intramolecular oxidoreductase | chr1:25045405-25046681 REVERSEmoderately similar to ( 229) loc_os01g03750 12001.m07012 protein expressed protein no original description
Carotenoid dioxygeneases (Meier et al. BMC Systems Biology 2011, 5:77)
BRADI3G34720	-0.428398	0.650384	-1.72942	0.0297503	0.210699	0.841059	0.03582	0.972638	17.1.1.1.10	hormone metabolism.abscisic acid.synthesis-degradation.synthesis.9-cis-epoxycarotenoid dioxygenase	weakly similar to ( 120) AT3G63520 | Symbols: CCD1, ATCCD1, ATNCED1, NCED1 | CCD1 (CAROTENOID CLEAVAGE DIOXYGENASE 1); 9-cis-epoxycarotenoid dioxygenase | chr3:23452940-23455896 FORWARDmoderately similar to ( 496) loc_os09g15240 12009.m04786 protein carotenoid cleavage dioxygenase, putative, expressed RPE65 COG3670 no original description
BRADI3G52680	-0.185611	0.512697	0.154366	0.587018	-0.329015	0.220803	-0.788628	0.000885329	17.1.1.1.10	hormone metabolism.abscisic acid.synthesis-degradation.synthesis.9-cis-epoxycarotenoid dioxygenase	highly similar to ( 628) AT4G19170 | Symbols: NCED4 | NCED4 (NINE-CIS-EPOXYCAROTENOID DIOXYGENASE 4) | chr4:10481835-10483622 FORWARDhighly similar to ( 837) loc_os02g47510 12002.m09785 protein carotenoid cleavage dioxygenase 1, putative, expressed RPE65 COG3670 no original description
BRADI5G17657	0.893529	0.000685015	-0.898074	0.00393979	-0.43683	0.177927	-0.0432773	0.906558	17.1.1	hormone metabolism.abscisic acid.synthesis-degradation	highly similar to ( 606) AT2G44990 | Symbols: CCD7, MAX3, ATCCD7 | CCD7 (CAROTENOID CLEAVAGE DIOXYGENASE 7); 9-cis-epoxycarotenoid dioxygenase | chr2:18558938-18561621 FORWARDhighly similar to ( 953) loc_os04g46470 12004.m09596 protein dioxygenase RAMOSUS5, putative, expressed COG3670 RPE65 no original description
BRADI2G49670	0.14642	0.824482	-1.02088	0.0580608	2.1819	1.06e-05	0.270011	0.662011	17.1.1	hormone metabolism.abscisic acid.synthesis-degradation	highly similar to ( 699) AT4G32810 | Symbols: CCD8, MAX4, ATCCD8 | CCD8 (CAROTENOID CLEAVAGE DIOXYGENASE 8); oxidoreductase, acting on single donors with incorporation of molecular oxygen, incorporation of two atoms of oxygen | chr4:15828348-15831299 FORWARDhighly similar to ( 872) loc_os01g54270 12001.m11591 protein retrotransposon protein, putative, unclassified COG3670 RPE65 no original descri…
Senescence associated genes (SAG)
GeneID	D&S log2FC	D&S FDR	S&H log2FC	S&H FDR	D&H log2FC	D&H FDR	S&D&H log2FC	S&D&H FDR	MapMan bin code	MapMan bin name	MapMan description
BRADI4G07130	1.50986	1.32e-07	0.325873	0.318992	0.219146	0.540087	0.555685	0.0722923	29.5.3	protein.degradation.cysteine protease	moderately similar to ( 233) AT5G45890 | Symbols: SAG12 | SAG12 (SENESCENCE-ASSOCIATED GENE 12); cysteine-type peptidase | chr5:18613300-18614759 FORWARDmoderately similar to ( 207) CYSP4_BRANA Cysteine proteinase COT44 precursor (EC 3.4.22.-) (Fragment) - Brassica napus (Rape)moderately similar to ( 263) loc_os09g38920 12009.m06832 protein thiol protease SEN102 precursor, putative, expressed Pep…
BRADI1G22750	1.34979	0.000310503	1.27694	0.000543698	0.813129	0.0402778	-0.641131	0.109791	29.5.3	protein.degradation.cysteine protease	moderately similar to ( 265) AT5G45890 | Symbols: SAG12 | SAG12 (SENESCENCE-ASSOCIATED GENE 12); cysteine-type peptidase | chr5:18613300-18614759 FORWARDmoderately similar to ( 248) CYSEP_PHAVU Vignain precursor (EC 3.4.22.-) (Bean endopeptidase) (Cysteine proteinase EP-C1) - Phaseolus vulgaris (Kidney bean) (French bean)moderately similar to ( 306) loc_os09g21370 12009.m05344 protein cysteine pr…
BRADI1G08357	1.35845	0.0108019	-0.607172	0.290392	1.37157	0.0105261	0.0127153	0.986025	29.5.3	protein.degradation.cysteine protease	moderately similar to ( 334) AT5G45890 | Symbols: SAG12 | SAG12 (SENESCENCE-ASSOCIATED GENE 12); cysteine-type peptidase | chr5:18613300-18614759 FORWARDmoderately similar to ( 276) CYSEP_PHAVU Vignain precursor (EC 3.4.22.-) (Bean endopeptidase) (Cysteine proteinase EP-C1) - Phaseolus vulgaris (Kidney bean) (French bean)moderately similar to ( 409) loc_os03g54130 12003.m10379 protein cysteine pr…
BRADI1G16757	0.775168	0.166989	1.56114	0.00204914	1.95122	0.000107839	1.07345	0.0428108	30.2.99	signalling.receptor kinases.misc	very weakly similar to (82.8) AT5G01740 | Symbols: | FUNCTIONS IN: molecular_function unknown; INVOLVED IN: biological_process unknown; LOCATED IN: cellular_component unknown; EXPRESSED IN: 18 plant structures; EXPRESSED DURING: 9 growth stages; CONTAINS InterPro DOMAIN/s: Wound-induced protein, Wun1 (InterPro:IPR009798); BEST Arabidopsis thaliana protein match is: SAG20 (SENESCENCE ASSOCIATED GE…
BRADI2G62747	0.330174	0.0358501	0.614069	2.31e-05	0.405231	0.00862192	0.439902	0.00305986	35.2	not assigned.unknown	highly similar to ( 540) AT3G10980 | Symbols: | unknown protein | chr3:3438810-3440501 FORWARDhighly similar to ( 553) loc_os05g39730 12005.m08151 protein SAG20, putative, expressedPLAC8 no original description
BRADI2G61527	0.56137	9.87e-05	0.534866	0.000185159	0.378946	0.0121746	0.985854	2.66e-13	35.2	not assigned.unknown	moderately similar to ( 319) AT1G71190 | Symbols: SAG18 | SAG18 (SENESCENCE ASSOCIATED GENE 18) | chr1:26833597-26834982 REVERSEmoderately similar to ( 416) loc_os01g73120 12001.m13341 protein membrane protein, putative, expressed no original description
BRADI1G64970	0.22027	0.766686	1.10436	0.0526789	2.20221	1.58e-05	1.74589	0.000761055	35.2	not assigned.unknown	moderately similar to ( 272) AT5G05350 | Symbols: | unknown protein | chr5:1585757-1587337 FORWARDhighly similar to ( 694) loc_os03g18790 12003.m07299 protein SAG20, putative, expressedPLAC8 no original description
Genes involved in starch synthesis
GeneID	D&S log2FC	D&S FDR	S&H log2FC	S&H FDR	D&H log2FC	D&H FDR	S&D&H log2FC	S&D&H FDR	MapMan bin code	MapMan bin name	MapMan description
BRADI3G45800	-1.90415	0.0347152	-2.27969	0.00840326	-0.961181	0.335555	-1.29443	0.166054	2.1.2	major CHO metabolism.synthesis.starch	highly similar to ( 516) AT3G18660 | Symbols: PGSIP1 | PGSIP1 (PLANT GLYCOGENIN-LIKE STARCH INITIATION PROTEIN 1); transferase, transferring glycosyl groups | chr3:6419211-6421959 REVERSEhighly similar to ( 697) loc_os02g35020 12002.m08590 protein secondary cell wall-related glycosyltransferase family 8, putative, expressed Glyco_transf_8 no original description
BRADI3G33080	-0.907264	0.100272	-2.27499	4.44e-05	-0.554999	0.341763	-1.77237	0.000877156	2.1.2	major CHO metabolism.synthesis.starch	highly similar to ( 594) AT4G16600 | Symbols: | transferase, transferring glycosyl groups / transferase, transferring hexosyl groups | chr4:9350039-9352707 FORWARDhighly similar to ( 809) loc_os10g40640 12010.m06834 protein transferase, transferring glycosyl groups, putative, expressed no original description
BRADI5G17880	0.933312	6.86e-09	0.762411	2.65e-06	0.97575	1.01e-09	1.53401	3.85e-24	2.1.2	major CHO metabolism.synthesis.starch	highly similar to ( 619) AT2G35710 | Symbols: | glycogenin glucosyltransferase (glycogenin)-related | chr2:15010925-15012251 REVERSEhighly similar to ( 800) loc_os04g46750 12004.m35557 protein transferase, transferring glycosyl groups, putative, expressed no original description
BRADI1G72350	0.0434011	0.886522	-0.36724	0.141539	-0.942578	5.97e-05	-0.640869	0.0064399	2.1.2	major CHO metabolism.synthesis.starch	highly similar to ( 582) AT4G33330 | Symbols: PGSIP3 | transferase, transferring glycosyl groups | chr4:16059754-16063061 REVERSEhighly similar to ( 841) loc_os03g08600 12003.m34803 protein transferase, transferring glycosyl groups, putative, expressed Glyco_transf_8 no original description
BRADI3G49197	0.50224	1.27e-05	0.900623	5.26e-17	0.574753	3.87e-07	0.805594	4.08e-14	2.1.2	major CHO metabolism.synthesis.starch	highly similar to ( 567) AT5G18480 | Symbols: PGSIP6 | PGSIP6 (PLANT GLYCOGENIN-LIKE STARCH INITIATION PROTEIN 6); transferase, transferring glycosyl groups / transferase, transferring hexosyl groups | chr5:6131307-6133787 REVERSEhighly similar to ( 899) loc_os02g41520 12002.m09188 protein glycosyl transferase family 8 protein, expressedGlyco_transf_8 no original description
BRADI1G09537	-0.311478	0.0105629	-0.69565	7.34e-10	-0.961527	1.23e-17	-1.24031	2.24e-29	2.1.2.1	major CHO metabolism.synthesis.starch.AGPase	highly similar to ( 629) AT5G19220 | Symbols: ADG2, APL1 | APL1 (ADP GLUCOSE PYROPHOSPHORYLASE LARGE SUBUNIT 1); glucose-1-phosphate adenylyltransferase | chr5:6463931-6466775 REVERSEhighly similar to ( 618) GLGL3_SOLTU Glucose-1-phosphate adenylyltransferase large subunit 3, chloroplast precursor (EC 2.7.7.27) (ADP-glucose synthase) (ADP-glucose pyrophosphorylase) (AGPase S) (Alpha-D-glucose-1-p…
BRADI4G27570	0.0431883	0.934967	-0.198472	0.678074	0.986304	0.014976	1.37522	0.000353163	2.1.2.1	major CHO metabolism.synthesis.starch.AGPase	highly similar to ( 791) AT5G48300 | Symbols: ADG1, APS1 | ADG1 (ADP GLUCOSE PYROPHOSPHORYLASE 1); glucose-1-phosphate adenylyltransferase | chr5:19570326-19572557 FORWARDhighly similar to ( 813) GLGS_HORVU Glucose-1-phosphate adenylyltransferase small subunit, chloroplast precursor (EC 2.7.7.27) (ADP-glucose synthase) (ADP-glucose pyrophosphorylase) (AGPase B) (Alpha-D-glucose-1-phosphate adenyl…
BRADI1G53500	-0.476968	0.176713	-0.742318	0.0260592	0.269571	0.478738	-0.186695	0.627856	2.1.2.1	major CHO metabolism.synthesis.starch.AGPase	highly similar to ( 665) AT1G27680 | Symbols: APL2 | APL2 (ADPGLC-PPASE LARGE SUBUNIT); glucose-1-phosphate adenylyltransferase | chr1:9631630-9634450 FORWARDhighly similar to ( 640) GLGL1_BETVU Glucose-1-phosphate adenylyltransferase large subunit, chloroplast precursor (EC 2.7.7.27) (ADP-glucose synthase) (ADP-glucose pyrophosphorylase) (AGPase S) (Alpha-D-glucose-1-phosphate adenyl transferase…
BRADI3G15027	-2.30774	1.03e-06	-2.85376	2.71e-09	-3.09212	2.55e-10	-2.67782	9.31e-09	2.1.2.2	major CHO metabolism.synthesis.starch.starch synthase	nearly identical (1158) AT1G11720 | Symbols: ATSS3 | ATSS3 (starch synthase 3); starch synthase/ transferase, transferring glycosyl groups | chr1:3952511-3956840 FORWARDnearly identical (1182) SSY3_SOLTU Soluble starch synthase 3, chloroplast precursor (EC 2.4.1.21) (SS III) (Soluble starch synthase III) - Solanum tuberosum (Potato)nearly identical (1692) loc_os08g09230 12008.m05058 protein starc…
BRADI5G22310	-0.627737	1.85e-07	0.172911	0.195131	-0.0187248	0.915649	-0.0876766	0.547168	2.1.2.2	major CHO metabolism.synthesis.starch.starch synthase	nearly identical (1177) AT1G11720 | Symbols: ATSS3 | ATSS3 (starch synthase 3); starch synthase/ transferase, transferring glycosyl groups | chr1:3952511-3956840 FORWARDnearly identical (1251) SSY3_SOLTU Soluble starch synthase 3, chloroplast precursor (EC 2.4.1.21) (SS III) (Soluble starch synthase III) - Solanum tuberosum (Potato)nearly identical (1803) loc_os04g53310 12004.m10222 protein solub…
BRADI1G48610	-0.407613	0.0145871	-0.659018	2.84e-05	-0.569764	0.000447165	-0.509153	0.00158923	2.1.2.2	major CHO metabolism.synthesis.starch.starch synthase	highly similar to ( 820) AT5G24300 | Symbols: SSI1, SSI, ATSS1 | SSI1 (SUPPRESSOR OF SALICYLIC ACID INSENSITIVITY 1); starch synthase/ transferase, transferring glycosyl groups | chr5:8266934-8270860 FORWARDnearly identical (1127) SSY1_WHEAT Starch synthase 1, chloroplast precursor (EC 2.4.1.21) (SS I) (Starch synthase I-2) (SS I-2) - Triticum aestivum (Wheat)nearly identical (1062) loc_os06g0656…
BRADI1G50090	2.82529	4.68e-05	-0.274727	0.762886	1.35528	0.0747295	3.50598	1.8e-07	2.1.2.2	major CHO metabolism.synthesis.starch.starch synthase	highly similar to ( 762) AT1G32900 | Symbols: | starch synthase, putative | chr1:11920582-11923506 REVERSEhighly similar to ( 978) SSG1_HORVU Granule-bound starch synthase 1, chloroplast precursor (EC 2.4.1.242) (Granule-bound starch synthase I) (GBSS-I) - Hordeum vulgare (Barley)highly similar to ( 967) loc_os06g04200 12006.m31969 protein granule-bound starch synthase 1, chloroplast precursor, p…
BRADI3G59440	-1.07068	1.37e-11	-0.0438074	0.833349	0.0446533	0.841059	-0.278574	0.111632	2.1.2.2	major CHO metabolism.synthesis.starch.starch synthase	highly similar to ( 862) AT3G01180 | Symbols: AtSS2 | AtSS2 (starch synthase 2); transferase, transferring glycosyl groups | chr3:62456-65678 REVERSEnearly identical (1006) SSY22_ORYSA Soluble starch synthase 2-2, chloroplast precursor (EC 2.4.1.21) (Soluble starch synthase II-2) - Oryza sativa (Rice)nearly identical (1006) loc_os02g51070 12002.m10141 protein soluble starch synthase 2-2, chloropl…
BRADI1G45130	0.584933	0.20083	0.580588	0.198779	1.8023	6.48e-06	2.52442	4.19e-11	2.1.2.2	major CHO metabolism.synthesis.starch.starch synthase	highly similar to ( 805) AT3G01180 | Symbols: AtSS2 | AtSS2 (starch synthase 2); transferase, transferring glycosyl groups | chr3:62456-65678 REVERSEhighly similar to ( 939) SSY23_ORYSA Soluble starch synthase 2-3, chloroplast precursor (EC 2.4.1.21) (Soluble starch synthase II-3) (Starch synthase IIa) - Oryza sativa (Rice)highly similar to ( 939) loc_os06g12450 12006.m05961 protein soluble starc…
BRADI1G29850	0.0981678	0.809339	-0.813774	0.0105972	0.0576655	0.896467	0.162337	0.672734	2.1.2.3	major CHO metabolism.synthesis.starch.starch branching	highly similar to ( 811) AT5G03650 | Symbols: SBE2.2 | SBE2.2 (starch branching enzyme 2.2); 1,4-alpha-glucan branching enzyme | chr5:931924-937470 FORWARDnearly identical (1343) GLGB_ORYSA 1,4-alpha-glucan branching enzyme, chloroplast precursor (EC 2.4.1.18) (Starch branching enzyme) (Q-enzyme) - Oryza sativa (Rice)nearly identical (1343) loc_os06g51084 12006.m091801 protein 1,4-alpha-glucan br…
BRADI3G44760	1.0618	0.182544	-0.453004	0.611661	0.28049	0.772244	2.41253	0.00070793	2.1.2.3	major CHO metabolism.synthesis.starch.starch branching	nearly identical (1203) AT5G03650 | Symbols: SBE2.2 | SBE2.2 (starch branching enzyme 2.2); 1,4-alpha-glucan branching enzyme | chr5:931924-937470 FORWARDnearly identical (1366) GLGB_MAIZE 1,4-alpha-glucan branching enzyme IIB, chloroplast precursor (EC 2.4.1.18) (Starch branching enzyme IIB) (Q-enzyme) - Zea mays (Maize)nearly identical (1367) loc_os02g32660 12002.m33706 protein 1,4-alpha-glucan…
BRADI3G40410	0.772258	0.00116761	1.20965	8.94e-08	0.687874	0.00439602	0.999444	1.3e-05	2.1.2.4	major CHO metabolism.synthesis.starch.debranching	nearly identical (1080) AT2G39930 | Symbols: ISA1, ATISA1 | ISA1 (ISOAMYLASE 1); alpha-amylase/ isoamylase | chr2:16666078-16672183 FORWARDnearly identical (1334) loc_os08g40930 12008.m08072 protein isoamylase, putative, expressed PulA PRK03705 Isoamylase_N_term GlgB Alpha-amylase PRK12313 AmyA PRK05402 Glycogen_debranching_enzyme_N_term Aamy no original description
BRADI2G26170	0.25048	0.0508835	0.17868	0.179108	0.318645	0.0110067	-0.147818	0.280034	2.1.2.4	major CHO metabolism.synthesis.starch.debranching	highly similar to ( 742) AT1G03310 | Symbols: ATISA2, ISA2, DBE1, BE2 | isoamylase, putative / starch debranching enzyme, putative | chr1:813975-816623 FORWARDnearly identical (1183) loc_os05g32710 12005.m07504 protein isoamylase-type starch debranching enzyme ISO2, putative, expressed PulA PRK03705 Isoamylase_N_term GlgB no original description
Genes involved in starch degradation
GeneID	D&S log2FC	D&S FDR	S&H log2FC	S&H FDR	D&H log2FC	D&H FDR	S&D&H log2FC	S&D&H FDR	MapMan bin code	MapMan bin name	MapMan description
BRADI2G19280	-0.905028	1.46e-05	-0.442583	0.0383108	-0.330477	0.141471	-0.471065	0.0249356	2.2.2.1	major CHO metabolism.degradation.starch.starch cleavage	highly similar to ( 960) AT5G11720 | Symbols: | alpha-glucosidase 1 (AGLU1) | chr5:3776840-3780025 FORWARDnearly identical (1241) AGLU_ORYSA Probable alpha-glucosidase Os06g0675700 precursor (EC 3.2.1.20) (Maltase) - Oryza sativa (Rice)nearly identical (1246) loc_os06g46284 12006.m091810 protein alpha-glucosidase precursor, putative, expressed Glyco_hydro_31 COG1501 PRK10658 PRK10426 no original …
BRADI1G52510	-0.314444	0.00317873	0.235636	0.0284334	0.0792822	0.533815	0.29756	0.00475579	2.2.2.1	major CHO metabolism.degradation.starch.starch cleavage	nearly identical (1378) AT3G23640 | Symbols: HGL1 | HGL1 (heteroglycan glucosidase 1); hydrolase, hydrolyzing O-glycosyl compounds | chr3:8502355-8509358 FORWARDmoderately similar to ( 280) AGLU_ORYSA Probable alpha-glucosidase Os06g0675700 precursor (EC 3.2.1.20) (Maltase) - Oryza sativa (Rice)nearly identical (1715) loc_os07g23880 12007.m06666 protein alpha-glucosidase 2, putative, expressed Gl…
BRADI5G08800	-0.101583	0.501171	-0.524553	2.8e-05	-0.0966327	0.533692	-0.601814	1.17e-06	2.2.2.1	major CHO metabolism.degradation.starch.starch cleavage	moderately similar to ( 458) AT1G76130 | Symbols: ATAMY2, AMY2 | AMY2 (ALPHA-AMYLASE-LIKE 2); alpha-amylase/ calcium ion binding / catalytic/ cation binding | chr1:28561647-28563914 FORWARDmoderately similar to ( 278) AMY2_HORVU Alpha-amylase type B isozyme precursor (EC 3.2.1.1) (1,4-alpha-D-glucan glucanohydrolase) (AMY2-2) (High pI alpha-amylase) - Hordeum vulgare (Barley)highly similar to ( 5…
BRADI2G48150	-1.34445	1.41e-11	-0.682252	0.000808598	-0.792276	0.000112571	-1.04506	1.32e-07	2.2.2.1	major CHO metabolism.degradation.starch.starch cleavage	nearly identical (1011) AT1G69830 | Symbols: ATAMY3, AMY3 | AMY3 (ALPHA-AMYLASE-LIKE 3); alpha-amylase | chr1:26288518-26293003 REVERSEmoderately similar to ( 377) AMY3E_ORYSA Alpha-amylase isozyme 3E precursor (EC 3.2.1.1) (1,4-alpha-D-glucan glucanohydrolase) - Oryza sativa (Rice)nearly identical (1041) loc_os01g51754 12001.m97454 protein alpha-amylase isozyme C2 precursor, putative, expressed …
BRADI1G35050	0.852221	0.000413847	-0.956201	7.4e-05	0.26761	0.339293	0.662835	0.00651958	2.2.2.1	major CHO metabolism.degradation.starch.starch cleavage	highly similar to ( 501) AT4G25000 | Symbols: ATAMY1, AMY1 | AMY1 (ALPHA-AMYLASE-LIKE); alpha-amylase | chr4:12852109-12853825 REVERSEhighly similar to ( 757) AMY1_HORVU Alpha-amylase type A isozyme precursor (EC 3.2.1.1) (1,4-alpha-D-glucan glucanohydrolase) (AMY1) (Low pI alpha-amylase) - Hordeum vulgare (Barley)highly similar to ( 704) loc_os06g49970 12006.m31931 protein alpha-amylase isozyme …
BRADI1G75610	1.65003	1.48e-06	2.77851	2.34e-17	1.79367	1.37e-07	1.80331	7.6e-08	2.2.2.1.2	major CHO metabolism.degradation.starch.starch cleavage.beta amylase	highly similar to ( 705) AT3G23920 | Symbols: BAM1, BMY7, TR-BAMY | BAM1 (BETA-AMYLASE 1); beta-amylase | chr3:8641722-8644199 FORWARDmoderately similar to ( 459) AMYB_SOYBN Beta-amylase (EC 3.2.1.2) (1,4-alpha-D-glucan maltohydrolase) - Glycine max (Soybean)highly similar to ( 893) loc_os03g04770 12003.m06004 protein beta-amylase, putative, expressedGlyco_hydro_14 no original description
BRADI3G33730	0.454937	0.343106	1.22193	0.0037042	-0.292453	0.574291	0.000992049	0.998582	2.2.2.1.2	major CHO metabolism.degradation.starch.starch cleavage.beta amylase	highly similar to ( 630) AT4G17090 | Symbols: CT-BMY, BAM3, BMY8 | CT-BMY (CHLOROPLAST BETA-AMYLASE); beta-amylase | chr4:9605266-9607250 REVERSEmoderately similar to ( 412) AMYB_MEDSA Beta-amylase (EC 3.2.1.2) (1,4-alpha-D-glucan maltohydrolase) - Medicago sativa (Alfalfa)highly similar to ( 724) loc_os10g41550 12010.m06918 protein beta-amylase, putative, expressedGlyco_hydro_14 no original desc…
BRADI3G28210	4.03473	3.16e-09	2.74111	9.69e-05	3.65207	1.04e-07	3.6883	4.59e-08	2.2.2.1.2	major CHO metabolism.degradation.starch.starch cleavage.beta amylase	highly similar to ( 619) AT3G23920 | Symbols: BAM1, BMY7, TR-BAMY | BAM1 (BETA-AMYLASE 1); beta-amylase | chr3:8641722-8644199 FORWARDmoderately similar to ( 404) AMYB_SOYBN Beta-amylase (EC 3.2.1.2) (1,4-alpha-D-glucan maltohydrolase) - Glycine max (Soybean)highly similar to ( 700) loc_os10g32810 12010.m06117 protein beta-amylase, putative, expressedGlyco_hydro_14 no original description
BRADI1G25440	-0.121568	0.899812	2.01225	0.00526279	0.981204	0.225659	3.09471	9.02e-06	2.2.2.1.2	major CHO metabolism.degradation.starch.starch cleavage.beta amylase	highly similar to ( 657) AT4G15210 | Symbols: ATBETA-AMY, AT-BETA-AMY, RAM1 | BAM5 (BETA-AMYLASE 5); beta-amylase | chr4:8666852-8669357 REVERSEhighly similar to ( 934) AMYB_WHEAT Beta-amylase (EC 3.2.1.2) (1,4-alpha-D-glucan maltohydrolase) - Triticum aestivum (Wheat)highly similar to ( 910) loc_os07g35940 12007.m07847 protein beta-amylase, putativeGlyco_hydro_14 no original description
BRADI1G25447	-1.17692	3.66e-09	-1.97429	1.5e-24	-2.0015	7.02e-25	-2.99662	7.21e-55	2.2.2.1.2	major CHO metabolism.degradation.starch.starch cleavage.beta amylase	highly similar to ( 622) AT2G32290 | Symbols: BMY5, BAM6 | BAM6 (BETA-AMYLASE 6); beta-amylase/ catalytic/ cation binding | chr2:13714643-13716906 REVERSEhighly similar to ( 672) AMYB_SOYBN Beta-amylase (EC 3.2.1.2) (1,4-alpha-D-glucan maltohydrolase) - Glycine max (Soybean)highly similar to ( 776) loc_os07g35880 12007.m07842 protein beta-amylase, putative, expressedGlyco_hydro_14 no original des…
BRADI4G38630	0.339097	0.0252955	0.312495	0.0387323	0.364477	0.0160092	0.612015	1.15e-05	2.2.2.1.2	major CHO metabolism.degradation.starch.starch cleavage.beta amylase	highly similar to ( 749) AT4G00490 | Symbols: BAM2, BMY9 | BAM2 (BETA-AMYLASE 2); beta-amylase | chr4:222422-224862 FORWARDmoderately similar to ( 486) AMYB_SOYBN Beta-amylase (EC 3.2.1.2) (1,4-alpha-D-glucan maltohydrolase) - Glycine max (Soybean)highly similar to ( 892) loc_os09g39570 12009.m06895 protein beta-amylase, putative, expressedGlyco_hydro_14 DUF822 no original description
BRADI1G62400	0.469001	0.222348	2.48975	1.97e-14	0.745682	0.0419357	0.94335	0.00697075	2.2.2.1.2	major CHO metabolism.degradation.starch.starch cleavage.beta amylase	moderately similar to ( 295) AT5G18670 | Symbols: BMY3, BAM9 | BMY3; beta-amylase/ catalytic/ cation binding | chr5:6226138-6227999 FORWARDweakly similar to ( 194) AMYB_VIGUN Beta-amylase (EC 3.2.1.2) (1,4-alpha-D-glucan maltohydrolase) - Vigna unguiculata (Cowpea)moderately similar to ( 458) loc_os03g22790 12003.m07677 protein beta-amylase, putative, expressedGlyco_hydro_14 no original descripti…
BRADI1G08070	-0.729077	0.0100867	-1.78532	1.3e-11	-0.564209	0.0547565	-0.852605	0.00197229	2.2.2.2	major CHO metabolism.degradation.starch.starch phosphorylase	highly similar to ( 731) AT3G29320 | Symbols: | glucan phosphorylase, putative | chr3:11252871-11257587 FORWARDhighly similar to ( 733) PHSL2_SOLTU Alpha-1,4 glucan phosphorylase L-2 isozyme, chloroplast precursor (EC 2.4.1.1) (Starch phosphorylase L-2) - Solanum tuberosum (Potato)highly similar to ( 772) loc_os03g55090 12003.m10424 protein alpha-1,4 glucan phosphorylase, L isozyme, chloroplast p…
BRADI2G55120	-1.5888	2.76e-05	-5.17784	5.13e-48	-3.20961	8.89e-19	-4.22239	1.64e-32	2.2.2.2	major CHO metabolism.degradation.starch.starch phosphorylase	nearly identical (1363) AT3G46970 | Symbols: ATPHS2, PHS2 | PHS2 (ALPHA-GLUCAN PHOSPHORYLASE 2); phosphorylase/ transferase, transferring glycosyl groups | chr3:17301625-17306111 REVERSEnearly identical (1593) PHSH_WHEAT Alpha-glucan phosphorylase, H isozyme (EC 2.4.1.1) (Starch phosphorylase H) - Triticum aestivum (Wheat)nearly identical (1582) loc_os01g63270 12001.m43279 protein alpha-glucan ph…
BRADI1G41907	-0.981726	1.95e-06	-1.0609	1.52e-07	-0.770442	0.000248536	-1.33653	2.04e-11	2.2.2.3	major CHO metabolism.degradation.starch.glucan water dikinase	nearly identical (1281) AT1G10760 | Symbols: SEX1, SOP1, SOP, GWD1, GWD | SEX1 (STARCH EXCESS 1); alpha-glucan, water dikinase | chr1:3581210-3590043 REVERSEnearly identical (1424) GWD1_SOLTU Alpha-glucan water dikinase, chloroplast precursor (EC 2.7.9.4) (EC 2.7.13.3) (Starch-related R1 protein) - Solanum tuberosum (Potato)nearly identical (1688) loc_os06g30310 12006.m07575 protein alpha-glucan …
BRADI1G50530	-0.646569	9.17e-07	-0.454197	0.000619361	-0.41465	0.00241614	-0.536762	4.34e-05	2.2.2.3	major CHO metabolism.degradation.starch.glucan water dikinase	nearly identical (1329) AT5G26570 | Symbols: PWD, OK1, ATGWD3 | ATGWD3; carbohydrate kinase/ catalytic/ phosphoglucan, water dikinase | chr5:9261580-9266463 FORWARDnearly identical (1718) PWD_ORYSA Phosphoglucan, water dikinase, chloroplast precursor (EC 2.7.9.5) - Oryza sativa (Rice)nearly identical (1718) loc_os12g20150 12012.m26895 protein chloroplast alpha-glucan water dikinase isoform 3, put…
BRADI1G20790	-1.15945	3.63e-05	-0.0577413	0.874205	-1.2543	7.15e-06	-1.0903	8.53e-05	2.2.2.4	major CHO metabolism.degradation.starch.D enzyme	highly similar to ( 744) AT5G64860 | Symbols: DPE1 | DPE1 (DISPROPORTIONATING ENZYME); 4-alpha-glucanotransferase/ catalytic/ cation binding | chr5:25925373-25928788 REVERSEhighly similar to ( 749) DPEP_SOLTU 4-alpha-glucanotransferase, chloroplast precursor (EC 2.4.1.25) (Amylomaltase) (Disproportionating enzyme) (D-enzyme) - Solanum tuberosum (Potato)highly similar to ( 967) loc_os07g43390 1200…
BRADI2G23780	0.518522	0.0123524	1.03667	7.03e-08	0.644318	0.00155293	0.867626	8.12e-06	2.2.2.4	major CHO metabolism.degradation.starch.D enzyme	moderately similar to ( 203) loc_os05g37450 12005.m07925 protein starch binding domain containing protein, expressed no original description
BRADI1G18650	-0.679439	0.00622443	-0.84069	0.000444533	-0.319283	0.245506	-0.587503	0.0182014	2.2.2.4	major CHO metabolism.degradation.starch.D enzyme	nearly identical (1365) AT2G40840 | Symbols: DPE2 | DPE2 (DISPROPORTIONATING ENZYME 2); 4-alpha-glucanotransferase/ heteroglycan binding | chr2:17045368-17050779 FORWARDvery weakly similar to ( 100) DPEP_SOLTU 4-alpha-glucanotransferase, chloroplast precursor (EC 2.4.1.25) (Amylomaltase) (Disproportionating enzyme) (D-enzyme) - Solanum tuberosum (Potato)nearly identical (1732) loc_os07g46790 1200…
BRADI3G20650	-0.544766	7.25e-07	-0.0315288	0.823844	-0.0308863	0.838861	-0.103485	0.419082	2.2.2.4	major CHO metabolism.degradation.starch.D enzyme	highly similar to ( 757) AT2G04270 | Symbols: RNEE/G | RNEE/G (RNASE E/G-LIKE); endoribonuclease | chr2:1475753-1480014 FORWARDnearly identical (1540) loc_os08g23430 12008.m26488 protein catalytic/ ribonuclease, putative, expressedCafA PRK11712 rne no original description
BRADI5G20840	-0.725543	1.63e-08	-0.838648	3e-11	-0.512403	9.04e-05	-0.988609	2.06e-15	2.2.2.6	major CHO metabolism.degradation.starch.transporter	moderately similar to ( 298) AT5G17520 | Symbols: RCP1, MEX1 | RCP1 (ROOT CAP 1); maltose transmembrane transporter | chr5:5772796-5775231 REVERSEmoderately similar to ( 347) MEX1_ORYSA Maltose excess protein 1-like, chloroplast precursor - Oryza sativa (Rice)moderately similar to ( 347) loc_os04g51330 12004.m10029 protein maltose excess protein 1-like, chloroplast precursor, putative, expressed …
BRADI5G20870	-0.654102	9.15e-05	-0.422652	0.0123025	-0.215575	0.24123	-0.41301	0.012894	2.2.2.6	major CHO metabolism.degradation.starch.transporter	moderately similar to ( 360) AT5G17520 | Symbols: RCP1, MEX1 | RCP1 (ROOT CAP 1); maltose transmembrane transporter | chr5:5772796-5775231 REVERSEmoderately similar to ( 430) MEX1_ORYSA Maltose excess protein 1-like, chloroplast precursor - Oryza sativa (Rice)moderately similar to ( 430) loc_os04g51330 12004.m10029 protein maltose excess protein 1-like, chloroplast precursor, putative, expressed …
BRADI5G00540	-0.869151	0.00403878	-0.449047	0.159193	-0.747464	0.0154767	-1.07033	0.000258955	2.2.2.9	major CHO metabolism.degradation.starch.limit dextrinase/ pullulanase	nearly identical (1044) AT5G04360 | Symbols: ATPU1, ATLDA, PU1 | ATLDA (LIMIT DEXTRINASE); alpha-amylase/ limit dextrinase/ pullulanase | chr5:1221566-1228399 FORWARDnearly identical (1369) loc_os04g08270 12004.m06116 protein limit dextrinase, putative, expressed PulA Pullulanase_N_term PRK03705 GlgB no original description
Genes involved in sucrose degradation: Susy
GeneID	D&S log2FC	D&S FDR	S&H log2FC	S&H FDR	D&H log2FC	D&H FDR	S&D&H log2FC	S&D&H FDR	MapMan bin code	MapMan bin name	MapMan description
BRADI1G60320	-1.02076	0.00375426	0.574725	0.116028	-0.161316	0.718984	0.783014	0.0272169	2.2.1.5	major CHO metabolism.degradation.sucrose.Susy	nearly identical (1249) AT3G43190 | Symbols: SUS4, ATSUS4 | SUS4; UDP-glycosyltransferase/ sucrose synthase/ transferase, transferring glycosyl groups | chr3:15179204-15182577 REVERSEnearly identical (1626) SUS2_ORYSA Sucrose synthase 2 (EC 2.4.1.13) (Sucrose-UDP glucosyltransferase 2) - Oryza sativa (Rice)nearly identical (1626) loc_os03g28330 12003.m34880 protein sucrose synthase 2, putative, e…
BRADI1G62957	1.13137	5.06e-09	0.916991	1.99e-06	1.27524	2.7e-11	1.57084	4.21e-17	2.2.1.5	major CHO metabolism.degradation.sucrose.Susy	nearly identical (1390) AT4G02280 | Symbols: SUS3, ATSUS3 | SUS3 (sucrose synthase 3); UDP-glycosyltransferase/ sucrose synthase/ transferase, transferring glycosyl groups | chr4:995166-998719 FORWARDnearly identical (1384) SUS2_PEA Sucrose synthase 2 (EC 2.4.1.13) (Sucrose-UDP glucosyltransferase 2) - Pisum sativum (Garden pea)nearly identical (1588) loc_os03g22120 12003.m34861 protein sucrose s…
BRADI3G60687	0.307985	0.447325	0.291487	0.47235	0.400458	0.313007	0.846796	0.0126786	2.2.1.5	major CHO metabolism.degradation.sucrose.Susy	nearly identical (1163) AT1G73370 | Symbols: SUS6, ATSUS6 | SUS6 (SUCROSE SYNTHASE 6); UDP-glycosyltransferase/ sucrose synthase | chr1:27584533-27588326 REVERSEhighly similar to ( 949) SUS2_PEA Sucrose synthase 2 (EC 2.4.1.13) (Sucrose-UDP glucosyltransferase 2) - Pisum sativum (Garden pea)nearly identical (1512) loc_os02g58480 12002.m10869 protein sucrose synthase 2, putative, expressed Sucrose…
BRADI1G46670	-0.118627	0.495548	0.353291	0.0184769	0.347694	0.0238662	0.635742	8.05e-06	2.2.1.5	major CHO metabolism.degradation.sucrose.Susy	nearly identical (1156) AT3G43190 | Symbols: SUS4, ATSUS4 | SUS4; UDP-glycosyltransferase/ sucrose synthase/ transferase, transferring glycosyl groups | chr3:15179204-15182577 REVERSEnearly identical (1472) SUS1_HORVU Sucrose synthase 1 (EC 2.4.1.13) (Sucrose-UDP glucosyltransferase 1) - Hordeum vulgare (Barley)nearly identical (1467) loc_os06g09450 12006.m091637 protein sucrose synthase 1, putat…
BRADI1G29570	0.585035	0.179679	0.155539	0.76208	0.896553	0.0285071	1.0532	0.00655733	2.2.1.5	major CHO metabolism.degradation.sucrose.Susy	nearly identical (1149) AT1G73370 | Symbols: SUS6, ATSUS6 | SUS6 (SUCROSE SYNTHASE 6); UDP-glycosyltransferase/ sucrose synthase | chr1:27584533-27588326 REVERSEhighly similar to ( 936) SUS2_PEA Sucrose synthase 2 (EC 2.4.1.13) (Sucrose-UDP glucosyltransferase 2) - Pisum sativum (Garden pea)nearly identical (1571) loc_os04g24430 12004.m07574 protein sucrose synthase 2, putative, expressed Sucrose…
BRADI1G20890	0.615576	0.0465647	0.713814	0.0172033	0.557575	0.0784818	0.306132	0.35977	2.2.1.5	major CHO metabolism.degradation.sucrose.Susy	nearly identical (1185) AT3G43190 | Symbols: SUS4, ATSUS4 | SUS4; UDP-glycosyltransferase/ sucrose synthase/ transferase, transferring glycosyl groups | chr3:15179204-15182577 REVERSEnearly identical (1530) SUS2_HORVU Sucrose synthase 2 (EC 2.4.1.13) (Sucrose-UDP glucosyltransferase 2) - Hordeum vulgare (Barley)nearly identical (1513) loc_os07g42490 12007.m079751 protein sucrose synthase 3, putat…
BRADI3G56460	-0.0684828	0.682608	-0.604906	4.94e-06	-0.0536147	0.76566	-0.167105	0.265399	2.2.1.99	major CHO metabolism.degradation.sucrose.misc	moderately similar to ( 391) AT4G26620 | Symbols: | sucrase-related | chr4:13427599-13429877 REVERSEhighly similar to ( 546) loc_os02g49320 12002.m09966 protein sucrose cleavage protein-like, putative, expressedSuc_Fer-like TRX_Fd_Sucrase no original description
Genes involved in sucrose degradation: Hexokinase
GeneID	D&S log2FC	D&S FDR	S&H log2FC	S&H FDR	D&H log2FC	D&H FDR	S&D&H log2FC	S&D&H FDR	MapMan bin code	MapMan bin name	MapMan description
BRADI2G19400	-1.04643	1.01e-16	-0.660704	1.44e-07	-0.393527	0.00267037	-0.208096	0.127951	2.2.1.4	major CHO metabolism.degradation.sucrose.hexokinase	highly similar to ( 520) AT4G29130 | Symbols: ATHXK1, GIN2, HXK1 | HXK1 (HEXOKINASE 1); ATP binding / fructokinase/ glucokinase/ hexokinase | chr4:14352338-14354865 REVERSEhighly similar to ( 678) HXK5_ORYSA Hexokinase-5 (EC 2.7.1.1) (Hexokinase I) - Oryza sativa (Rice)highly similar to ( 678) loc_os05g44760 12005.m08601 protein hexokinase-2, putative, expressed COG5026 Hexokinase_1 Hexokinase_2 …
BRADI2G33380	0.0870679	0.746791	0.446529	0.0416029	-0.197636	0.439612	0.530343	0.0132609	2.2.1.4	major CHO metabolism.degradation.sucrose.hexokinase	highly similar to ( 521) AT4G29130 | Symbols: ATHXK1, GIN2, HXK1 | HXK1 (HEXOKINASE 1); ATP binding / fructokinase/ glucokinase/ hexokinase | chr4:14352338-14354865 REVERSEhighly similar to ( 678) HXK7_ORYSA Hexokinase-7 (EC 2.7.1.1) (Hexokinase-6) - Oryza sativa (Rice)highly similar to ( 678) loc_os05g09500 12005.m27732 protein hexokinase-1, putative, expressed COG5026 Hexokinase_2 Hexokinase_1 …
BRADI2G48547	-0.168937	0.677986	-0.684093	0.0545834	-1.26993	0.000351779	-0.678237	0.0534861	2.2.1.4	major CHO metabolism.degradation.sucrose.hexokinase	highly similar to ( 577) AT4G29130 | Symbols: ATHXK1, GIN2, HXK1 | HXK1 (HEXOKINASE 1); ATP binding / fructokinase/ glucokinase/ hexokinase | chr4:14352338-14354865 REVERSEhighly similar to ( 671) HXK9_ORYSA Hexokinase-9 (EC 2.7.1.1) (Hexokinase-5) - Oryza sativa (Rice)highly similar to ( 671) loc_os01g52450 12001.m11419 protein hexokinase-2, putative, expressed COG5026 Hexokinase_2 Hexokinase_1 …
BRADI2G60450	0.101119	0.634943	0.592703	0.000462949	0.88615	6.5e-08	0.390657	0.0266074	2.2.1.4	major CHO metabolism.degradation.sucrose.hexokinase	highly similar to ( 536) AT1G50460 | Symbols: HKL1 | HKL1 (HEXOKINASE-LIKE 1); ATP binding / fructokinase/ glucokinase/ hexokinase | chr1:18694031-18697429 FORWARDhighly similar to ( 729) HXK3_ORYSA Hexokinase-3 (EC 2.7.1.1) (Hexokinase-8) - Oryza sativa (Rice)highly similar to ( 729) loc_os01g71320 12001.m13175 protein hexokinase-1, putative, expressed COG5026 Hexokinase_2 Hexokinase_1 no origin…
BRADI2G49460	-1.14368	2.42e-12	-1.11929	3.47e-12	-1.00349	8.12e-10	-1.05499	5.1e-11	2.2.1.4	major CHO metabolism.degradation.sucrose.hexokinase	highly similar to ( 601) AT4G29130 | Symbols: ATHXK1, GIN2, HXK1 | HXK1 (HEXOKINASE 1); ATP binding / fructokinase/ glucokinase/ hexokinase | chr4:14352338-14354865 REVERSEhighly similar to ( 808) HXK6_ORYSA Hexokinase-6 (EC 2.7.1.1) (Hexokinase-2) - Oryza sativa (Rice)highly similar to ( 808) loc_os01g53930 12001.m43185 protein hexokinase-1, putative, expressed COG5026 Hexokinase_1 Hexokinase_2 …
BRADI4G43820	-1.2653	0.0085272	-1.41555	0.00319699	-1.92152	0.000138644	-1.40289	0.0026654	2.2.1.4	major CHO metabolism.degradation.sucrose.hexokinase	weakly similar to ( 106) AT4G29130 | Symbols: ATHXK1, GIN2, HXK1 | HXK1 (HEXOKINASE 1); ATP binding / fructokinase/ glucokinase/ hexokinase | chr4:14352338-14354865 REVERSEweakly similar to ( 121) HXK6_ORYSA Hexokinase-6 (EC 2.7.1.1) (Hexokinase-2) - Oryza sativa (Rice)weakly similar to ( 121) loc_os01g53930 12001.m43185 protein hexokinase-1, putative, expressed Hexokinase_2 no original descripti…
BRADI2G18877	-0.321857	0.229114	0.144077	0.613135	-0.169948	0.563177	-0.0751906	0.803223	2.2.1.4	major CHO metabolism.degradation.sucrose.hexokinase	highly similar to ( 662) AT2G19860 | Symbols: ATHXK2, HXK2 | HXK2 (HEXOKINASE 2); ATP binding / fructokinase/ glucokinase/ hexokinase | chr2:8571949-8573762 FORWARDhighly similar to ( 762) HXK2_ORYSA Hexokinase-2 (EC 2.7.1.1) (Hexokinase-3) - Oryza sativa (Rice)highly similar to ( 762) loc_os05g45590 12005.m08684 protein hexokinase-2, putative, expressed COG5026 Hexokinase_2 Hexokinase_1 no origi…
BRADI5G01836	1.05864	0.000401283	0.640897	0.0429779	0.831698	0.00742191	0.762767	0.0126528	2.2.1.4	major CHO metabolism.degradation.sucrose.hexokinase	highly similar to ( 521) AT1G47840 | Symbols: HXK3 | HXK3 (HEXOKINASE 3); ATP binding / fructokinase/ glucokinase/ hexokinase | chr1:17616243-17618859 REVERSEhighly similar to ( 685) HXK4_ORYSA Hexokinase-4, chloroplast precursor (EC 2.7.1.1) (Hexokinase II) - Oryza sativa (Rice)highly similar to ( 685) loc_os07g09890 12007.m05444 protein hexokinase-1, putative, expressed COG5026 Hexokinase_1 Hex…

## Sheet: Table S3
Supplementary Table S3. List of putative metabolites, differentially accumulated in at least one stress combination, that were identified by GC-MS analysis in leaves of Brachypodium distachyon plants.
Growth conditions are as follows: salinity and heat (S&H), drought and heat (D&H), salinity and drought (S&D), salinity, drought and heat (S&D&H).
Compound	KEGG code	SH FC	SH FDR	DH FC	DH FDR	SD FC	SD FDR	SDH FC	SDH FDR
Amino acids and Amines
Proline	C00148	23.801	0.030686	22.539	0.015227	28.698	0.056322	33.791	0.0025708
γ-aminobutyric acid (GABA)	C00334	13.186	0.24215	5.4007	0.010264	46.021	0.05733	70.866	0.021268
Tryptophan	C00078	23.404	0.063509	5.0664	0.040661	7.1833	0.50085	48.378	0.014741
Lysine	C00047	7.142	0.058929	5.9603	0.038325	4.571	0.2645	16.317	0.049353
Leucine	C00123	1.7243	0.00075286	1.126	0.71771	1.0558	0.85022	-1.16662	0.42982
Homoserine	C00263	3.4294	0.02674	1.7647	0.49422	1.3262	0.66518	1.1013	0.32472
3-aminopiperidin-2-one		2.1892	0.038	1.4529	0.43744	1.3298	0.38681	1.3851	0.80727
2-aminobutric acid	C02261	-1.08814	0.59295	-1.1301	0.88225	-6.19157	0.0060004	-2.89561	0.092901
Sugars, Sugar Phosphates and Sugar Alcohols
Mannose	C00159	4.1213	0.0015788	4.1299	0.0080544	4.4378	0.0010009	22.073	0.022686
Gentiobiose	C08240	2.0776	0.0058875	1.9583	0.0043668	5.9238	4.22e-06	9.5018	7.5274e-07
Lactose	C00243	5.1999	0.0015933	1.5404	0.059703	3.4933	0.0037068	6.9959	0.00066571
Fructose	C00095	5.1971	0.00023932	9.2319	0.00015568	2.8146	0.0018269	7.024	2.8624e-05
Galactose	C00124	2.4115	0.0002645	2.4851	0.00049938	4.5815	9.15e-06	6.568	6.3916e-07
Glucose	C00031	3.6762	0.00066493	4.847	0.00067899	4.5438	0.00027174	6.4691	3.4573e-05
Glycerol	C00116	1.7496	0.00045434	1.9232	0.00017036	3.2634	9.15e-06	3.4344	4.7667e-06
Melezitose	C08243	1.9799	0.0027669	2.3717	0.0010963	3.2844	0.00018891	3.1608	4.5883e-05
Galactitol	C01697	1.5817	0.014311	2.8715	0.00015568	2.019	0.00051526	2.9035	2.6257e-05
Laminaribiose		1.5723	0.010526	1.8613	0.0016033	2.1454	0.0017574	2.2716	0.00016235
Galactosylglycerol	C05401	2.4075	0.0008334	2.7633	0.00055304	2.2481	0.001212	1.9432	0.0099298
1-O-methyl-beta-D-Galactopyranoside	C03619	1.7389	6.4545e-05	1.2263	0.01868	1.435	0.0038723	1.8652	0.00021273
Galactinol	C01235	-2.25078	0.00075286	-1.66384	0.027284	-3.06636	0.00027946	-4.87092	0.00033834
myo-Inositol	C00137	-1.77573	3.6482e-05	-1.6177	0.00014565	-3.36508	1.4e-06	-2.03091	2.6818e-05
Gluconic acid	C00257	-1.40601	0.010526	-1.29117	0.038325	-1.91358	6.89e-05	-1.66675	0.0008458
Maltose	C00208	-1.97153	0.027979	1.9757	0.039429	2.6877	0.011899	-1.17937	0.57262
alpha,alpha-Trehalose	C01083	2.3427	3.1616e-05	1.2	0.091018	1.4528	0.035681	1.4189	0.0088796
Raffinose	C00492	-1.18818	0.30189	-1.1017	0.5674	-3.43277	3.75e-05	-6.23869	0.00030622
Xylulose	C00310	-1.16374	0.38547	-2.67173	0.00017036	1.0692	0.78008	-3.37075	2.4874e-05
Fucose	C01019	-1.02874	0.8409	1.8161	0.010264	1.3323	0.19557	2.0874	0.026099
Erythritol	C00503	2.0553	0.12889	2.8496	0.010264	1.5936	0.21466	2.8812	0.024402
Gulose	C15923	-1.30252	0.0070202	1.0126	0.85392	-1.52994	0.0019396	-1.24909	0.0645
Glycerol-3-P	C00093	1.3617	0.024187	-1.22897	0.14668	-1.39287	0.022622	-1.12552	0.48602
Glucopyranose		1.975	0.077905	2.1803	0.075975	1.2735	0.5359	2.4129	0.023934
Fructose-6-P	C00085	1.5041	0.28298	-1.22209	0.53362	-1.44571	0.11306	-4.12014	3.4573e-05
myo-Inositol-1-P	C01177	1.661	0.017425	1.2091	0.26233	-1.0212	0.87979	1.1345	0.80784
Glucose-6-P	C00668	2.1592	0.030587	1.018	0.79459	-1.2875	0.58024	1.1133	0.60175
Sucrose	C00089	1.0135	0.96365	1.1735	0.049678	-1.06271	0.49823	-1.11674	0.39277
Organic acids
Citric acid	C00158	-2.65238	0.0070684	-1.87575	0.040661	-6.3857	2.97e-05	-7.68344	9.9369e-06
Quinic acid	C00296	-3.00237	0.00074279	-2.56279	0.0031682	-2.50639	0.0047326	-3.73692	0.00016607
2-Keto-L-gluconic acid		-1.5352	0.0043107	-1.68535	0.011686	-1.91139	0.0010776	-1.91278	9.4692e-06
Galactonic acid	D-C00880\ L-C15930	-1.37506	0.010526	-1.25277	0.050614	-1.83053	0.00013204	-1.506	0.0068328
Pyruvic acid	C00022	3.9305	0.0037512	2.6278	0.010264	3.0247	0.08349	2.8755	0.059069
2-methylmalic acid (citramalate)	S-C02614\ R-C02612	-1.60798	0.063509	-1.01813	0.96773	-2.81889	0.00086734	-2.39234	0.0012495
Pipecolic acid	C00408	-1.13744	0.47991	-1.19633	0.52817	-2.67673	0.039741	-3.36033	0.00022283
Succinic acid	C00042	-1.0385	0.71029	-1.18831	0.17961	-2.50038	0.0010776	-2.2406	0.0011387
Gulonic acid		-1.0846	0.24767	-1.01229	0.86278	-2.42137	2.15e-07	-1.79766	1.005e-05
Malic acid	C00149	1.8482	0.028807	-1.34805	0.31531	-3.42747	0.05733	-1.18015	0.57262
Diethyleneglycol	C14689	-1.36286	0.016922	-1.10423	0.55774	-1.20571	0.15103	-1.36206	0.049353
Shikimic acis	C00493	-2.97539	0.00031827	-1.47158	0.17961	-3.94726	0.00011103	-1.3631	0.29584
Ribonic acid	C01685	1.3124	0.081343	-1.00837	0.95167	1.1618	0.1316	1.3732	0.023855
trans-4-caffeoyl-quinic acid		-2.85927	0.1353	-3.07882	0.12234	-3.01096	0.11306	-3.57296	0.049353
Malonic acid	C00383	1.2422	0.28224	1.1242	0.44822	-1.45231	0.043189	-1.18558	0.39277
Phosphoric acid	C00009	1.7243	0.00075286	1.1259	0.71771	1.0559	0.85022	-1.16641	0.42982
Glyceric acid	C00258	1.0466	0.74935	1.0116	0.93741	1.2733	0.36349	-1.48212	0.14034
Fatty Acids and Sterols
9,12-Z,Z,n-Octadecanoic acid	C01595	1.6489	7.1398e-05	1.5278	0.00015568	1.9002	3.65e-05	2.1718	0.00016716
9,12,15-Z,Z,Z,n-Octadecanoic acid	C06427	1.8617	0.00076181	1.7068	0.0031682	2.294	0.0048901	2.4085	0.00016235
Digalactosylglycerol		1.513	0.0070684	1.651	0.0017892	1.6055	0.0024271	1.5536	0.0078008
Docosanoic acid	C08281	1.3467	0.028807	1.1565	0.22517	1.3146	0.013206	1.4436	0.0087637
Stigmastan-3-ol	C19644	2.3796	0.0087276	1.4567	0.076947	1.825	0.0218	2.2823	0.0088796
Tetracosanol		2.2055	0.034953	1.4888	0.08007	1.6655	0.0068139	1.6291	0.01153
Heptanoic acid	C17714	-1.50893	0.074451	-1.14506	0.54208	-2.11891	0.016099	-1.90255	0.026099
Hexadecanoic acid	C00249	1.1168	0.33638	1.1951	0.042023	1.338	0.027934	1.2933	0.30584
Octacosanol	C08387	1.82	0.42797	1.9115	0.056718	1.6489	0.041172	1.276	0.57262
Docosanol	D03884	-1.17228	0.14156	1.08	0.57707	-1.30528	0.0066586	-1.22852	0.037277
gamma-Tocopherol	C02483	1.4831	0.015351	-1.0477	0.84971	2.28	0.11825	23.954	0.001246
Unknown
beta-Amyrin	C08616	2.8817	0.0070684	2.2538	0.0047816	2.6426	0.0022882	3.3789	0.0010635
Threonic acid-1,4-lactone		-2.36155	3.6482e-05	-2.58158	0.00012624	-1.79934	0.00028384	-4.08714	8.9292e-07
Erythronic acid-1,4-lactone		-1.10051	0.30189	-1.26041	0.038091	-1.33197	0.032656	-1.32099	0.027261
Monomethylphosphate		1.7116	0.0003596	1.2618	0.060018	1.7872	0.0034028	1.2466	0.57262
1,4-Anhydrosorbitol		1.1492	0.53513	-1.36745	0.48923	-3.45829	0.0019396	-2.74703	0.015821
Cytosine	C00380	-1.22584	0.11402	-1.08258	0.30291	-1.36616	0.062802	-1.38209	0.016
